# Supplementary material for: MMpred: functional miRNA – mRNA interaction analyses by miRNA expression prediction
Source: BMC Genomics. 2012 Nov 14;13:620. doi: 10.1186/1471-2164-13-620 (PMC3562514; doi:10.1186/1471-2164-13-620)
Supplement: Additional file 1 — Summary of all miRNA datasets performed on popular platforms in GEO (represented by at least 25 arrays, data from July 2011). Paired datasets are marked in green with mRNA array platform and number of samples stated). Description and remarks: All the data have been derived from NCBI Gene Expression Omnibus (http://www.ncbi.nlm.nih.gov/geo/). The newest and most advanced, 3rd version of Agilent Human miRNA is represented only by 49 samples, gathered in 5 datasets. The older Agilent array (version 2.0, capable of measuring 723 microRNAs), listed currently as most popular global miRNA expression test in GEO is represented only by 17 datasets containing 539 samples. Among 10 major miRNA microarray platforms available in GEO (those platforms are represented by more than 25 arrays) only 23 experiments have been identified as paired miRNA-mRNA. The vast majority of those assays concern large cancer tissue expression studies, so the chance of finding a dataset on different biological subject is relatively low. [file 1471-2164-13-620-S1.xls]

## Sheet: Sheet1
Agilent-019118 Human miRNA Microarray 2.0 G4470B (miRNA ID version)
GSE14985	Novel Rank-Based Statistical Methods Reveal MicroRNAs with Differential Expression in Multiple Cancer Types	0
GSE15144	miRNA profiling of normal mature B cells	0
GSE15977	Analysis of the microRNA that involved the tuberculosis or latent TB infection I	0
GSE16444	miRNA expression profiling in high-risk neuroblastoma	0
GSE17498	Identification of MicroRNA Expression Patterns and a MicroRNAs/mRNA Regulatory Network in Multiple Myeloma	1	Agilent-019118 Human miRNA Microarray 2.0 G4470B (miRNA ID version)	Affymetrix Human Genome U133A Array
GSE19232	miR-335 orchestrates cell proliferation, migration and differentiation in human mesenchymal stem cells	1	Agilent-019118 Human miRNA Microarray 2.0 G4470B (miRNA ID version)	Agilent-014850 Whole Human Genome Microarray 4x44K G4112F (Probe Name version)
GSE19347	microRNA expression data from pediatric primary intracranial germ cell tumor	0
GSE19350	Array-based bioinformatic analysis on pediatric primary central nervous system germ cell tumors	1	Agilent-019118 Human miRNA Microarray 2.0 G4470B (miRNA ID version)	Affymetrix Human Genome U133 Plus 2.0 Array
GSE19536	Molecular Characterization of Breast Cancer Subtypes Derived from Joint Analysis of High Throughput miRNA and mRNA Data	1	Agilent-019118 Human miRNA Microarray 2.0 G4470B (miRNA ID version)	Agilent-014850 Whole Human Genome Microarray 4x44K G4112F (Probe Name version)
GSE19783	Molecular Characterization of Breast Cancer Subtypes from Joint Analysis of High Throughput miRNA and mRNA Data (II)	1	Agilent-019118 Human miRNA Microarray 2.0 G4470B (miRNA ID version)	Agilent-014850 Whole Human Genome Microarray 4x44K G4112F (Probe Name version)
GSE19856	Study of miRNA expression in childhood adrenocortical tumors	0
GSE20077	Aberrantly microRNA profiling in cancerous hepatocytes versus normal primary hepatocytes	0
GSE21032	Integrative genomic profiling of human prostate cancer	1	Agilent-019118 Human miRNA Microarray 2.0 G4470B (miRNA ID version)	Affymetrix Human Exon 1.0 ST Array [probe set (exon) version]
GSE21036	MicroRNA expression data for human primary and metastatic prostate cancer samples and control normal adjacent benign prostate	0
GSE21687	Comparative genomics matches mutations and cells to generate faithful ependymoma models	1	Agilent-019118 Human miRNA Microarray 2.0 G4470B (miRNA ID version)	Affymetrix Human Genome U133 Plus 2.0 Array	Samples (339)
GSE24485	miRNA expression profile of human MALT lymphoma compared to gastritis and gDLBCL	0
GSE27997	microRNA profiles of immune cells and their exosomes	0
Agilent-021827 Human miRNA Microarray (V3) (miRBase release 12.0 miRNA ID version)
GSE22380	Hypermethylation of CpG Islands and Shores adjacent to mirtron and microRNA genes in bladder cancer	0
GSE23814	miRNA Profiling of Androgen Receptor and Vitamin D Receptor Mediated Signaling in Prostate Cancer Cells	0
GSE23815	Expression/miRNA Profiling of Androgen Receptor and Vitamin D Receptor Mediated Signaling in Prostate Cancer Cells	1	Agilent-021827 Human miRNA Microarray (V3) (miRBase release 12.0 miRNA ID version)	NimbleGen Homo sapiens HG18 60mer expr 4plex (4x72k	Samples (28)
GSE24222	miRNA expression in bone marrow of an AML patient and CD34 cells of healthy individuals	0
GSE25435	Analysis of the microRNA that involved the tuberculosis or latent TB infection II	0
Agilent-016436 Human miRNA Microarray 1.0 G4472A (miRNA ID version)
GSE12085	Impact of normalization on Agilent miRNA microarray expression profiling	0
GSE12458	An array based analysis of miRNA expression comparing matched frozen and FFPE human tissue samples	0
GSE14772	Down-regulation of miR-92 in human plasma is a novel marker for acute leukemia patients	0
GSE15142	Copy number abnormality, MYC activity and the genetic fingerprint of normal B-cells and the microRNA profile of DLBCL-21	0
GSE15225	microRNA profile of DLBCL	0
GSE15290	miRNA profiling of human adipose stem cells	0
GSE16922	MicroRNA expression profiling predicts clinical outcome of chronic hepatitis C by interferon administration	0
GSE17016	The profile of cellular and KSHV microRNAs in KSHV infected lymphatic endothelial cells (6 and 72 hours post infection)	0
GSE17306	Plasma cells from 52 patients with multiple myeloma: mRNA and miRNA expression profiling	1	Agilent-016436 Human miRNA Microarray 1.0 G4472A (miRNA ID version)	Affymetrix Human Genome U133 Plus 2.0 Array
GSE17775	microRNA expression profiles in Aromatase Inhibitor-Resistant, Tamoxifen-Resistant and LTED breast cancer cell lines.	0
GSE18509	miR-193b represses cell proliferation and regulates cyclin D1 in melanoma: benign nevi and metastatic melanoma	0
GSE18512	miR-193b represses cell proliferation and regulates cyclin D1 in melanoma	1	Agilent-016436 Human miRNA Microarray 1.0 G4472A (miRNA ID version)	Agilent-014850 Whole Human Genome Microarray 4x44K G4112F (Probe Name version)
GSE18645	Regulation of the microRNA processor DGCR8 by the tumor suppressor ING1	0
GSE19248	Performance Evaluation of Commercial miRNA Expression Array Platforms	0
GSE19387	MicroRNA Expression Profiles Associated with Mutational Status and Survival in Malignant Melanoma	0
GSE19769	miRNA expression signatures for human stomach biopsy samples, H. pylori positive versus negative	0
GSE22134	miRNA Expression in Senescent and Immortalized BJ fibroblasts	0
GSE25691	Global analysis of miRNA expression in prospectively purified human prostate orthotopic xenograft tumor cells with varying S/TFE	0
GSE25692	Expression in prospectively purified human prostate orthotopic xenograft tumor cells with varying S/TFE	1	Agilent-016436 Human miRNA Microarray 1.0 G4472A (miRNA ID version)	Illumina HumanWG-6_V2_0_R2
Agilent-016436 Human miRNA Microarray 1.0 (Feature Number version)
GSE11806	miRNA Microarray Profiling of Nine Different Normal Human Tissues	0
GSE11879	miRNA Microarray Profiling: multiple tissues and cell lines	0
GSE12105	Array based miRNA Profiling of Clear Cell Renal Cell Cance	0
GSE13316	miRNA expression data in idiopathic pulmonary fibrosis	0
GSE14473	Comprehensive Characterization of microRNAs and mRNAs in Maintenance and Differentiation of Human Embryonic Stem Cells	1	Agilent-016436 Human miRNA Microarray 1.0 (Feature Number version)	Rosetta/Merck Human RSTA Custom Affymetrix 1.0 microarray
GSE14685	Genome wide screen of estrogen receptor α regulated microRNAs reveals a negative autoregulatory feedback loop	0
GSE14857	MicroRNA Profiling Identifies Potential Diagnostic and Prognostic Markers in Prostate Cancer	0
GSE15288	microRNA expression in human hepatitis c virus (HCV) liver biopsy samples	0
GSE15387	microRNA and mRNA expression in human hepatitis C Virus	1	Agilent-016436 Human miRNA Microarray 1.0 (Feature Number version)	Agilent-012097 Human 1A Microarray (V2) G4110B (Feature Number version)
GSE16456	MicroRNA expression signatures in Barrett's esophagus and esophageal adenocarcinoma	0
GSE22365	miRNA expression data from A549 exposed to formaldehyde	0
GSE24996	miR-193b Regulates Mcl-1 in Melanoma	0
3D-Gene Human miRNA Oligo chip v12-1.00
GSE21362	MicroRNA Profile Predicts Recurrence of Hepatocellular Carcinoma in Milan Criteria Cases with Mild Liver Cirrhosis.	0
Agilent-019118 Human miRNA Microarray 2.0 G4470B (Feature Number version)
GSE14511	Quantification of synthetic miRNAs	0	REMARK: Interesting article comparing miRNA arrays with Illumnia GA, concluding arrays are better!
GSE17037	MicroRNA expression analysis in Uveal melanoma from formalin fixed paraffin embedded sections
GSE18469	Adipocyte differentiation
GSE18470	miRNA expression profile of human subcutaneous adipose
GSE18894	Multi-component epigenetic control of pro-invasive genes in cancer cells (miRNA)
GSE18899	Multi-component epigenetic control of pro-invasive genes in cancer cells	1	Agilent-019118 Human miRNA Microarray 2.0 G4470B (Feature Number version)	Agilent Homo sapiens 8x15 array 15K / llumina HumanWG-6 v3.0 expression beadchip
GSE18999	Effects of exercise on miRNA expression level in human neutrophils
GSE19544	MicroRNA transcriptional profiling in serum-starved human aortic smooth muscle cells
GSE21126	Y79 retinoblastoma cells: control vs. curcumin treated
GSE21350	miRNA signatures of intracellular and extracellular fractions from cancer cell lines
GSE23631	RCC cell lines and paired tumors	1	Agilent-019118 Human miRNA Microarray 2.0 G4470B (Feature Number version)	Affymetrix Human Genome U133 Plus 2.0 Array / Agilent-014693 Human Genome CGH Microarray 244A (Feature number version)	Samples (48)
GSE23690	Study the role of miRNAs in metastasis progression of RCC cell lines

## Sheet: Sheet2
GEO ID	Experiment name	Paired [0/1]	MicroRNA array platform	mRNA array platform	Number of samples
Agilent-016436 Human miRNA Microarray 1.0 G4472A (miRNA ID version)
GSE12085	Impact of normalization on Agilent miRNA microarray expression profiling	0
GSE12458	An array based analysis of miRNA expression comparing matched frozen and FFPE human tissue samples	0
GSE14772	Down-regulation of miR-92 in human plasma is a novel marker for acute leukemia patients	0
GSE15142	Copy number abnormality, MYC activity and the genetic fingerprint of normal B-cells and the microRNA profile of DLBCL-21	0
GSE15225	microRNA profile of DLBCL	0
GSE15290	miRNA profiling of human adipose stem cells	0
GSE16922	MicroRNA expression profiling predicts clinical outcome of chronic hepatitis C by interferon administration	0
GSE17016	The profile of cellular and KSHV microRNAs in KSHV infected lymphatic endothelial cells (6 and 72 hours post infection)	0
GSE17306	Plasma cells from 52 patients with multiple myeloma: mRNA and miRNA expression profiling	1	Agilent-016436 Human miRNA Microarray 1.0 G4472A (miRNA ID version)	Affymetrix Human Genome U133 Plus 2.0 Array
GSE17775	microRNA expression profiles in Aromatase Inhibitor-Resistant, Tamoxifen-Resistant and LTED breast cancer cell lines.	0
GSE18509	miR-193b represses cell proliferation and regulates cyclin D1 in melanoma: benign nevi and metastatic melanoma	0
GSE18512	miR-193b represses cell proliferation and regulates cyclin D1 in melanoma	1	Agilent-016436 Human miRNA Microarray 1.0 G4472A (miRNA ID version)	Agilent-014850 Whole Human Genome Microarray 4x44K G4112F (Probe Name version)
GSE18645	Regulation of the microRNA processor DGCR8 by the tumor suppressor ING1	0
GSE19248	Performance Evaluation of Commercial miRNA Expression Array Platforms	0
GSE19387	MicroRNA Expression Profiles Associated with Mutational Status and Survival in Malignant Melanoma	0
GSE19769	miRNA expression signatures for human stomach biopsy samples, H. pylori positive versus negative	0
GSE22134	miRNA Expression in Senescent and Immortalized BJ fibroblasts	0
GSE25691	Global analysis of miRNA expression in prospectively purified human prostate orthotopic xenograft tumor cells with varying S/TFE	0
GSE25692	Expression in prospectively purified human prostate orthotopic xenograft tumor cells with varying S/TFE	1	Agilent-016436 Human miRNA Microarray 1.0 G4472A (miRNA ID version)	Illumina HumanWG-6_V2_0_R2
Agilent-016436 Human miRNA Microarray 1.0 (Feature Number version)
GSE11806	miRNA Microarray Profiling of Nine Different Normal Human Tissues	0
GSE11879	miRNA Microarray Profiling: multiple tissues and cell lines	0
GSE12105	Array based miRNA Profiling of Clear Cell Renal Cell Cance	0
GSE13316	miRNA expression data in idiopathic pulmonary fibrosis	0
GSE14473	Comprehensive Characterization of microRNAs and mRNAs in Maintenance and Differentiation of Human Embryonic Stem Cells	1	Agilent-016436 Human miRNA Microarray 1.0 (Feature Number version)	Rosetta/Merck Human RSTA Custom Affymetrix 1.0 microarray
GSE14685	Genome wide screen of estrogen receptor α regulated microRNAs reveals a negative autoregulatory feedback loop	0
GSE14857	MicroRNA Profiling Identifies Potential Diagnostic and Prognostic Markers in Prostate Cancer	0
GSE15288	microRNA expression in human hepatitis c virus (HCV) liver biopsy samples	0
GSE15387	microRNA and mRNA expression in human hepatitis C Virus	1	Agilent-016436 Human miRNA Microarray 1.0 (Feature Number version)	Agilent-012097 Human 1A Microarray (V2) G4110B (Feature Number version)
GSE16456	MicroRNA expression signatures in Barrett's esophagus and esophageal adenocarcinoma	0
GSE22365	miRNA expression data from A549 exposed to formaldehyde	0
GSE24996	miR-193b Regulates Mcl-1 in Melanoma	0
Agilent-019118 Human miRNA Microarray 2.0 G4470B (miRNA ID version)
GSE14985	Novel Rank-Based Statistical Methods Reveal MicroRNAs with Differential Expression in Multiple Cancer Types	0
GSE15144	miRNA profiling of normal mature B cells	0
GSE15977	Analysis of the microRNA that involved the tuberculosis or latent TB infection I	0
GSE16444	miRNA expression profiling in high-risk neuroblastoma	0
GSE17498	Identification of MicroRNA Expression Patterns and a MicroRNAs/mRNA Regulatory Network in Multiple Myeloma	1	Agilent-019118 Human miRNA Microarray 2.0 G4470B (miRNA ID version)	Affymetrix Human Genome U133A Array
GSE19232	miR-335 orchestrates cell proliferation, migration and differentiation in human mesenchymal stem cells	1	Agilent-019118 Human miRNA Microarray 2.0 G4470B (miRNA ID version)	Agilent-014850 Whole Human Genome Microarray 4x44K G4112F (Probe Name version)
GSE19347	microRNA expression data from pediatric primary intracranial germ cell tumor	0
GSE19350	Array-based bioinformatic analysis on pediatric primary central nervous system germ cell tumors	1	Agilent-019118 Human miRNA Microarray 2.0 G4470B (miRNA ID version)	Affymetrix Human Genome U133 Plus 2.0 Array
GSE19536	Molecular Characterization of Breast Cancer Subtypes Derived from Joint Analysis of High Throughput miRNA and mRNA Data	1	Agilent-019118 Human miRNA Microarray 2.0 G4470B (miRNA ID version)	Agilent-014850 Whole Human Genome Microarray 4x44K G4112F (Probe Name version)
GSE19783	Molecular Characterization of Breast Cancer Subtypes from Joint Analysis of High Throughput miRNA and mRNA Data (II)	1	Agilent-019118 Human miRNA Microarray 2.0 G4470B (miRNA ID version)	Agilent-014850 Whole Human Genome Microarray 4x44K G4112F (Probe Name version)
GSE19856	Study of miRNA expression in childhood adrenocortical tumors	0
GSE20077	Aberrantly microRNA profiling in cancerous hepatocytes versus normal primary hepatocytes	0
GSE21032	Integrative genomic profiling of human prostate cancer	1	Agilent-019118 Human miRNA Microarray 2.0 G4470B (miRNA ID version)	Affymetrix Human Exon 1.0 ST Array [probe set (exon) version]
GSE21036	MicroRNA expression data for human primary and metastatic prostate cancer samples and control normal adjacent benign prostate	0
GSE21687	Comparative genomics matches mutations and cells to generate faithful ependymoma models	1	Agilent-019118 Human miRNA Microarray 2.0 G4470B (miRNA ID version)	Affymetrix Human Genome U133 Plus 2.0 Array	339
GSE24485	miRNA expression profile of human MALT lymphoma compared to gastritis and gDLBCL	0
GSE27997	microRNA profiles of immune cells and their exosomes	0
Agilent-019118 Human miRNA Microarray 2.0 G4470B (Feature Number version)
GSE14511	Quantification of synthetic miRNAs	0	REMARK: Interesting article comparing miRNA arrays with Illumnia GA, concluding arrays are better!
GSE17037	MicroRNA expression analysis in Uveal melanoma from formalin fixed paraffin embedded sections	0
GSE18469	Adipocyte differentiation	0
GSE18470	miRNA expression profile of human subcutaneous adipose	0
GSE18894	Multi-component epigenetic control of pro-invasive genes in cancer cells (miRNA)	0
GSE18899	Multi-component epigenetic control of pro-invasive genes in cancer cells	1	Agilent-019118 Human miRNA Microarray 2.0 G4470B (Feature Number version)	Agilent Homo sapiens 8x15 array 15K / llumina HumanWG-6 v3.0 expression beadchip
GSE18999	Effects of exercise on miRNA expression level in human neutrophils	0
GSE19544	MicroRNA transcriptional profiling in serum-starved human aortic smooth muscle cells	0
GSE21126	Y79 retinoblastoma cells: control vs. curcumin treated	0
GSE21350	miRNA signatures of intracellular and extracellular fractions from cancer cell lines	0
GSE23631	RCC cell lines and paired tumors	1	Agilent-019118 Human miRNA Microarray 2.0 G4470B (Feature Number version)	Affymetrix Human Genome U133 Plus 2.0 Array / Agilent-014693 Human Genome CGH Microarray 244A (Feature number version)	48
GSE23690	Study the role of miRNAs in metastasis progression of RCC cell lines	0
Agilent-021827 Human miRNA Microarray (V3) (miRBase release 12.0 miRNA ID version)
GSE22380	Hypermethylation of CpG Islands and Shores adjacent to mirtron and microRNA genes in bladder cancer	0
GSE23814	miRNA Profiling of Androgen Receptor and Vitamin D Receptor Mediated Signaling in Prostate Cancer Cells	0
GSE23815	Expression/miRNA Profiling of Androgen Receptor and Vitamin D Receptor Mediated Signaling in Prostate Cancer Cells	1	Agilent-021827 Human miRNA Microarray (V3) (miRBase release 12.0 miRNA ID version)	NimbleGen Homo sapiens HG18 60mer expr 4plex (4x72k	28
GSE24222	miRNA expression in bone marrow of an AML patient and CD34 cells of healthy individuals	0
GSE25435	Analysis of the microRNA that involved the tuberculosis or latent TB infection II	0
Agilent-021827 Human miRNA Microarray (V3) (Probe Name version)
GSE27874	miRNA profiling of Adenosine treated Endothelial Progenitor Cells (EPCs)	0
3D-Gene Human miRNA Oligo chip v12-1.00
GSE21362	MicroRNA Profile Predicts Recurrence of Hepatocellular Carcinoma in Milan Criteria Cases with Mild Liver Cirrhosis.	0
LC_MRA-1001_miRHuman_13.0_090309 (miRNA ID version)
GSE23085	microRNA profiling in primary clear cell renal cell carcinoma	0
GSE23527	Aging and MicroRNA Expression in Human Skeletal Muscle	0
Illumina Human v1 MicroRNA expression beadchip
GSE14794	Genome-wide Transcriptional Profiling Reveals MicroRNA-correlated Genes and Pathways in Human Lymphoblastoid Cell Lines	1	Illumina Human v1 MicroRNA expression beadchip	Illumina human-6 v2.0 expression beadchip	180
GSE15745	Abundant Quantitative Trait Loci for CpG Methylation and Expression Across Human Brain Tissues	1	Illumina Human v1 MicroRNA expression beadchip	Illumina humanRef-8 v2.0 expression beadchip
GSE16421	MicroRNA expression profiling in human tumor cell lines treated with interferon-alpha-2a	0
GSE17227	MicroRNAs and mRNAs differentially expressed in 5 glioblastoma spheroid cultures upon ATRA treatment	1	Illumina Human v1 MicroRNA expression beadchip	Illumina human-6 v2.0 expression beadchip (extended)
GSE18392	Genome-wide analysis of miRNA levels in colon cancer	1	Illumina Human v1 MicroRNA expression beadchip	Illumina Human v1 MicroRNA expression beadchip	215
GSE19248	Performance Evaluation of Commercial miRNA Expression Array Platforms	0
GSE20161	Networks and miRNAs implicated in aggressive prostate cancer	1	Illumina Human v1 MicroRNA expression beadchip	Illumina human-6 v2.0 expression beadchip	215
GSE20699	MicroRNA expression profiling of human adipose stromal cell (hASC) adipogenesis	0
GSE20752	Comparative Epigenomic Analysis of Murine and Human Adipogenesis	1	Illumina Human v1 MicroRNA expression beadchip	Illumina Human v1 MicroRNA expression beadchip / Illumina Genome Analyzer (Homo sapiens)	111
GSE21079	MicroRNA profiling of Multiple Sclerosis	0
Illumina Human v2 MicroRNA expression beadchip
GSE15875	The HapMap micronome - patterns, drivers and effects of microRNA expression	0
GSE20692	mRNA and microRNA microarray analysis on human Jurkat T cells exposed to silver nanoparticles and silver ions	1	Illumina Human v2 MicroRNA expression beadchip	Illumina HumanRef-8 v3.0 expression beadchip	12
GSE22981	Circulating miRNAs as biomarkers and potential functional mediators of early stage breast cancer	0
miRCURY LNA microRNA Array, v.11.0 - hsa, mmu & rno
GSE15925	Mature thymic NKT and T cells	0
GSE18782	MicroRNA expression profiling in adult mouse liver following benzo(a)pyrene (BaP) treatment [Exiqon miRNA array]	0
GSE18841	Adult mouse liver following benzo(a)pyrene (BaP) treatment: miRNA and mRNa profiling	0	paired, but not Hs (Mouse)
GSE19669	Cross-platform correlation analysis of global microRNA expression technologies	0
GSE19691	microRNA expression of Hs683 and U87	0
GSE19692	microRNA expression of Ink4a/Arf-/- Pten-/- mouse astrocytes	0
GSE19693	STAR RNA-binding protein, Quaking, suppresses cancer via regulation of microRNA	1	Affymetrix Human Genome U133 Plus 2.0 Array	Affymetrix Human Genome U133 Plus 2.0 Array	48
GSE20122	Vitamin D and microRNA Expression	0
GSE20133	Murine small intestinal crypt cells: IGF-1 stimulated vs. control	0
GSE21346	Differential regulation of microRNA in ocular wound healing	0
GSE22530	Sirt1-microRNA profile	0
GSE22617	Murine retina: Control vs. experimental autoimmune uveoretinitis	0
GSE22882	microRNA profiling in Mouse Eye: Retina, Lens, Cornea, Retinal Pigment Epithelium	0
GSE23142	miRNA profile in esophageal squamous cell carcinoma (ESCC)	0
GSE24106	MicroRNA expression profiling of the porcine developing cortex and cerebellum	0
GSE26395	miRNA Expression data of P4 stage hair follicle ORS cells from DTG (K14-rtTA,TRE-miR-125b) and control littermates	0
GSE26396	Specific MicroRNAs Are Preferentially Expressed by Skin Stem Cells To Balance Self-Renewal and Early Lineage Commitment	0	paired, but not Hs (Mouse)
GSE27504	miRNA profiles of tonsillar B cell subsets	0
		23			1196
