# Supplementary material for: MMpred: functional miRNA – mRNA interaction analyses by miRNA expression prediction
Source: BMC Genomics. 2012 Nov 14;13:620. doi: 10.1186/1471-2164-13-620 (PMC3562514; doi:10.1186/1471-2164-13-620)
Supplement: Additional file 2 — The complete mapping table in CSV format. Filtered for sense intronic transcripts only. [file 1471-2164-13-620-S2.csv]

	mirbase_id	strain	overlap	evidence	ensembl_gene_id	ensembl_transcript_id	affy_hg_u133_plus_2	affy_huex_1_0_st_v2	chromosome_name	start_position	end_position	miR	miR*
29	hsa-let-7c	+	intron	HGNC_curated_transcript	ENSG00000215386	ENST00000308787	1559901_s_at	3915214	21	17442842	17982094	hsa-let-7c	hsa-let-7c*
30	hsa-let-7c	+	intron	HGNC_curated_transcript	ENSG00000215386	ENST00000308787	1559901_s_at	3915194	21	17442842	17982094	hsa-let-7c	hsa-let-7c*
31	hsa-let-7c	+	intron	HGNC_curated_transcript	ENSG00000215386	ENST00000308787	1559901_s_at	3915317	21	17442842	17982094	hsa-let-7c	hsa-let-7c*
32	hsa-let-7c	+	intron	HGNC_curated_transcript	ENSG00000215386	ENST00000308787	1559901_s_at	3915201	21	17442842	17982094	hsa-let-7c	hsa-let-7c*
33	hsa-let-7c	+	intron	HGNC_curated_transcript	ENSG00000215386	ENST00000308787	1559901_s_at	3915291	21	17442842	17982094	hsa-let-7c	hsa-let-7c*
34	hsa-let-7c	+	intron	HGNC_curated_transcript	ENSG00000215386	ENST00000308787	1559901_s_at	3915202	21	17442842	17982094	hsa-let-7c	hsa-let-7c*
35	hsa-let-7c	+	intron	HGNC_curated_transcript	ENSG00000215386	ENST00000308787	1559901_s_at	3915257	21	17442842	17982094	hsa-let-7c	hsa-let-7c*
36	hsa-let-7c	+	intron	HGNC_curated_transcript	ENSG00000215386	ENST00000308787	1559901_s_at	3915275	21	17442842	17982094	hsa-let-7c	hsa-let-7c*
37	hsa-let-7c	+	intron	HGNC_automatic_transcript	ENSG00000215386	ENST00000308787	1559901_s_at	3915192	21	17442842	17982094	hsa-let-7c	hsa-let-7c*
38	hsa-let-7c	+	intron	Vega_transcript	ENSG00000215386	ENST00000308787	1559901_s_at	3915318	21	17442842	17982094	hsa-let-7c	hsa-let-7c*
39	hsa-let-7c	+	intron	Vega_transcript	ENSG00000215386	ENST00000308787	1559901_s_at	3915193	21	17442842	17982094	hsa-let-7c	hsa-let-7c*
40	hsa-let-7c	+	intron	Vega_transcript	ENSG00000215386	ENST00000400178	1559901_s_at	3915214	21	17442842	17982094	hsa-let-7c	hsa-let-7c*
41	hsa-let-7c	+	intron	Vega_transcript	ENSG00000215386	ENST00000400178	1559901_s_at	3915194	21	17442842	17982094	hsa-let-7c	hsa-let-7c*
42	hsa-let-7c	+	intron	Vega_transcript	ENSG00000215386	ENST00000400178	1559901_s_at	3915317	21	17442842	17982094	hsa-let-7c	hsa-let-7c*
43	hsa-let-7c	+	intron	Vega_transcript	ENSG00000215386	ENST00000400178	1559901_s_at	3915201	21	17442842	17982094	hsa-let-7c	hsa-let-7c*
44	hsa-let-7c	+	intron	Vega_transcript	ENSG00000215386	ENST00000400178	1559901_s_at	3915202	21	17442842	17982094	hsa-let-7c	hsa-let-7c*
45	hsa-let-7c	+	intron	Vega_transcript	ENSG00000215386	ENST00000400178	1559901_s_at	3915257	21	17442842	17982094	hsa-let-7c	hsa-let-7c*
117	hsa-let-7f-2	+	intron	HGNC_automatic_transcript	ENSG00000086758	ENST00000262854	214673_s_at	4009431	X	53559057	53713673	hsa-let-7f	hsa-let-7f-2*
118	hsa-let-7f-2	+	intron	HGNC_automatic_transcript	ENSG00000086758	ENST00000262854	214673_s_at	4009317	X	53559057	53713673	hsa-let-7f	hsa-let-7f-2*
119	hsa-let-7f-2	+	intron	HGNC_automatic_transcript	ENSG00000086758	ENST00000262854	214673_s_at	4009481	X	53559057	53713673	hsa-let-7f	hsa-let-7f-2*
120	hsa-let-7f-2	+	intron	HGNC_curated_transcript	ENSG00000086758	ENST00000262854	214673_s_at	4009437	X	53559057	53713673	hsa-let-7f	hsa-let-7f-2*
121	hsa-let-7f-2	+	intron	HGNC_curated_transcript	ENSG00000086758	ENST00000262854	214673_s_at	4009383	X	53559057	53713673	hsa-let-7f	hsa-let-7f-2*
122	hsa-let-7f-2	+	intron	Vega_transcript	ENSG00000086758	ENST00000262854	214673_s_at	4009334	X	53559057	53713673	hsa-let-7f	hsa-let-7f-2*
123	hsa-let-7f-2	+	intron	Vega_transcript	ENSG00000086758	ENST00000262854	214673_s_at	4009367	X	53559057	53713673	hsa-let-7f	hsa-let-7f-2*
1734	hsa-mir-15a	+	intron	HGNC_curated_transcript	ENSG00000231607	ENST00000416253	1556820_a_at	3514066	13	50601269	50699856	hsa-miR-15a	hsa-miR-15a*
1735	hsa-mir-15a	+	intron	HGNC_curated_transcript	ENSG00000231607	ENST00000416253	1556820_a_at	3514046	13	50601269	50699856	hsa-miR-15a	hsa-miR-15a*
1736	hsa-mir-15a	+	intron	HGNC_curated_transcript	ENSG00000231607	ENST00000416253	1556820_a_at	2339758	13	50601269	50699856	hsa-miR-15a	hsa-miR-15a*
1737	hsa-mir-15a	+	intron	HGNC_curated_transcript	ENSG00000231607	ENST00000416253	1556820_a_at	3514036	13	50601269	50699856	hsa-miR-15a	hsa-miR-15a*
1738	hsa-mir-15a	+	intron	HGNC_curated_transcript	ENSG00000231607	ENST00000416253	1556820_a_at	3514075	13	50601269	50699856	hsa-miR-15a	hsa-miR-15a*
1741	hsa-mir-15a	+	intron	HGNC_curated_transcript	ENSG00000231607	ENST00000416253	1556820_a_at	3514035	13	50601269	50699856	hsa-miR-15a	hsa-miR-15a*
1742	hsa-mir-15a	+	intron	Vega_transcript	ENSG00000231607	ENST00000416253	1556820_a_at	3514048	13	50601269	50699856	hsa-miR-15a	hsa-miR-15a*
1745	hsa-mir-15a	+	intron	Vega_transcript	ENSG00000231607	ENST00000416253	1556820_a_at	3514045	13	50601269	50699856	hsa-miR-15a	hsa-miR-15a*
1746	hsa-mir-15a	+	intron	Vega_transcript	ENSG00000231607	ENST00000416253	1556821_x_at	3514066	13	50601269	50699856	hsa-miR-15a	hsa-miR-15a*
1747	hsa-mir-15a	+	intron	Vega_transcript	ENSG00000231607	ENST00000416253	1556821_x_at	3514046	13	50601269	50699856	hsa-miR-15a	hsa-miR-15a*
1748	hsa-mir-15a	+	intron	Vega_transcript	ENSG00000231607	ENST00000416253	1556821_x_at	2339758	13	50601269	50699856	hsa-miR-15a	hsa-miR-15a*
1749	hsa-mir-15a	+	intron	Vega_transcript	ENSG00000231607	ENST00000416253	1556821_x_at	3514036	13	50601269	50699856	hsa-miR-15a	hsa-miR-15a*
1900	hsa-mir-16-1	+	intron	HGNC_curated_transcript	ENSG00000231607	ENST00000416253	1556820_a_at	3514066	13	50601269	50699856	hsa-miR-16	hsa-miR-16-1*
1901	hsa-mir-16-1	+	intron	HGNC_curated_transcript	ENSG00000231607	ENST00000416253	1556820_a_at	3514046	13	50601269	50699856	hsa-miR-16	hsa-miR-16-1*
1902	hsa-mir-16-1	+	intron	HGNC_curated_transcript	ENSG00000231607	ENST00000416253	1556820_a_at	2339758	13	50601269	50699856	hsa-miR-16	hsa-miR-16-1*
1903	hsa-mir-16-1	+	intron	HGNC_curated_transcript	ENSG00000231607	ENST00000416253	1556820_a_at	3514036	13	50601269	50699856	hsa-miR-16	hsa-miR-16-1*
1904	hsa-mir-16-1	+	intron	HGNC_curated_transcript	ENSG00000231607	ENST00000416253	1556820_a_at	3514075	13	50601269	50699856	hsa-miR-16	hsa-miR-16-1*
1905	hsa-mir-16-1	+	intron	HGNC_curated_transcript	ENSG00000231607	ENST00000416253	1556820_a_at	3514074	13	50601269	50699856	hsa-miR-16	hsa-miR-16-1*
1906	hsa-mir-16-1	+	intron	Vega_transcript	ENSG00000231607	ENST00000416253	1556820_a_at	3514054	13	50601269	50699856	hsa-miR-16	hsa-miR-16-1*
1907	hsa-mir-16-1	+	intron	Vega_transcript	ENSG00000231607	ENST00000416253	1556820_a_at	3514035	13	50601269	50699856	hsa-miR-16	hsa-miR-16-1*
1908	hsa-mir-16-1	+	intron	Vega_transcript	ENSG00000231607	ENST00000416253	1556820_a_at	3514048	13	50601269	50699856	hsa-miR-16	hsa-miR-16-1*
1909	hsa-mir-16-1	+	intron	Vega_transcript	ENSG00000231607	ENST00000416253	1556820_a_at	3514070	13	50601269	50699856	hsa-miR-16	hsa-miR-16-1*
1910	hsa-mir-16-1	+	intron	Vega_transcript	ENSG00000231607	ENST00000416253	1556820_a_at	2339759	13	50601269	50699856	hsa-miR-16	hsa-miR-16-1*
1911	hsa-mir-16-1	+	intron	Vega_transcript	ENSG00000231607	ENST00000416253	1556820_a_at	3514045	13	50601269	50699856	hsa-miR-16	hsa-miR-16-1*
2045	hsa-mir-17	+	intron	HGNC_curated_transcript	ENSG00000215417	ENST00000400282	232291_at	3496379	13	92000074	92006833	hsa-miR-17	hsa-miR-17*
2047	hsa-mir-17	+	intron	Vega_transcript	ENSG00000215417	ENST00000400282	232291_at	3496377	13	92000074	92006833	hsa-miR-17	hsa-miR-17*
2067	hsa-mir-18a	+	intron	HGNC_curated_transcript	ENSG00000215417	ENST00000400282	232291_at	3496379	13	92000074	92006833	hsa-miR-18a	hsa-miR-18a*
2070	hsa-mir-18a	+	intron	Vega_transcript	ENSG00000215417	ENST00000400282	232291_at	3496372	13	92000074	92006833	hsa-miR-18a	hsa-miR-18a*
2100	hsa-mir-19a	+	intron	HGNC_curated_transcript	ENSG00000215417	ENST00000400282	232291_at	3496379	13	92000074	92006833	hsa-miR-19a*	hsa-miR-19a
2102	hsa-mir-19a	+	intron	Vega_transcript	ENSG00000215417	ENST00000400282	232291_at	3496377	13	92000074	92006833	hsa-miR-19a*	hsa-miR-19a
2122	hsa-mir-19b-1	+	intron	HGNC_curated_transcript	ENSG00000215417	ENST00000400282	232291_at	3496379	13	92000074	92006833	hsa-miR-19b-1*	hsa-miR-19b
2124	hsa-mir-19b-1	+	intron	Vega_transcript	ENSG00000215417	ENST00000400282	232291_at	3496377	13	92000074	92006833	hsa-miR-19b-1*	hsa-miR-19b
2144	hsa-mir-20a	+	intron	HGNC_curated_transcript	ENSG00000215417	ENST00000400282	232291_at	3496379	13	92000074	92006833	hsa-miR-20a	hsa-miR-20a*
2146	hsa-mir-20a	+	intron	Vega_transcript	ENSG00000215417	ENST00000400282	232291_at	3496377	13	92000074	92006833	hsa-miR-20a	hsa-miR-20a*
2174	hsa-mir-24-1	+	intron	HGNC_automatic_transcript	ENSG00000148120	ENST00000297979	212848_s_at	3180381	9	97488981	97849441	hsa-miR-24-1*	hsa-miR-24
2175	hsa-mir-24-1	+	intron	HGNC_automatic_transcript	ENSG00000148120	ENST00000297979	212848_s_at	3180438	9	97488981	97849441	hsa-miR-24-1*	hsa-miR-24
2176	hsa-mir-24-1	+	intron	HGNC_automatic_transcript	ENSG00000148120	ENST00000297979	212848_s_at	3180392	9	97488981	97849441	hsa-miR-24-1*	hsa-miR-24
2177	hsa-mir-24-1	+	intron	HGNC_automatic_transcript	ENSG00000148120	ENST00000297979	212848_s_at	3180346	9	97488981	97849441	hsa-miR-24-1*	hsa-miR-24
2178	hsa-mir-24-1	+	intron	HGNC_automatic_transcript	ENSG00000148120	ENST00000297979	212848_s_at	3180355	9	97488981	97849441	hsa-miR-24-1*	hsa-miR-24
2180	hsa-mir-24-1	+	intron	HGNC_curated_transcript	ENSG00000148120	ENST00000297979	212848_s_at	3180356	9	97488981	97849441	hsa-miR-24-1*	hsa-miR-24
2181	hsa-mir-24-1	+	intron	HGNC_curated_transcript	ENSG00000148120	ENST00000297979	212848_s_at	3180427	9	97488981	97849441	hsa-miR-24-1*	hsa-miR-24
2182	hsa-mir-24-1	+	intron	HGNC_curated_transcript	ENSG00000148120	ENST00000297979	212848_s_at	3180424	9	97488981	97849441	hsa-miR-24-1*	hsa-miR-24
2183	hsa-mir-24-1	+	intron	HGNC_curated_transcript	ENSG00000148120	ENST00000297979	212848_s_at	3180344	9	97488981	97849441	hsa-miR-24-1*	hsa-miR-24
2184	hsa-mir-24-1	+	intron	HGNC_curated_transcript	ENSG00000148120	ENST00000297979	212848_s_at	3180343	9	97488981	97849441	hsa-miR-24-1*	hsa-miR-24
2185	hsa-mir-24-1	+	intron	Vega_transcript	ENSG00000148120	ENST00000297979	212848_s_at	3180377	9	97488981	97849441	hsa-miR-24-1*	hsa-miR-24
2186	hsa-mir-24-1	+	intron	Vega_transcript	ENSG00000148120	ENST00000297979	212848_s_at	3180439	9	97488981	97849441	hsa-miR-24-1*	hsa-miR-24
2187	hsa-mir-24-1	+	intron	Vega_transcript	ENSG00000148120	ENST00000297979	212848_s_at	3180440	9	97488981	97849441	hsa-miR-24-1*	hsa-miR-24
2188	hsa-mir-24-1	+	intron	Vega_transcript	ENSG00000148120	ENST00000297979	212848_s_at	3180391	9	97488981	97849441	hsa-miR-24-1*	hsa-miR-24
2189	hsa-mir-24-1	+	intron	Vega_transcript	ENSG00000148120	ENST00000297979	212848_s_at	3180352	9	97488981	97849441	hsa-miR-24-1*	hsa-miR-24
2325	hsa-mir-25	+	intron	HGNC_curated_transcript	ENSG00000166508	ENST00000303887	208795_s_at	3063686	7	99690351	99699563	hsa-miR-25*	hsa-miR-25
2326	hsa-mir-25	+	intron	HGNC_curated_transcript	ENSG00000166508	ENST00000303887	208795_s_at	3063689	7	99690351	99699563	hsa-miR-25*	hsa-miR-25
2327	hsa-mir-25	+	intron	HGNC_curated_transcript	ENSG00000166508	ENST00000303887	208795_s_at	3063703	7	99690351	99699563	hsa-miR-25*	hsa-miR-25
2328	hsa-mir-25	+	intron	HGNC_curated_transcript	ENSG00000166508	ENST00000303887	208795_s_at	3063721	7	99690351	99699563	hsa-miR-25*	hsa-miR-25
2329	hsa-mir-25	+	intron	HGNC_curated_transcript	ENSG00000166508	ENST00000303887	208795_s_at	3063702	7	99690351	99699563	hsa-miR-25*	hsa-miR-25
2330	hsa-mir-25	+	intron	HGNC_curated_transcript	ENSG00000166508	ENST00000303887	208795_s_at	3063690	7	99690351	99699563	hsa-miR-25*	hsa-miR-25
2331	hsa-mir-25	+	intron	HGNC_automatic_transcript	ENSG00000166508	ENST00000303887	208795_s_at	3063719	7	99690351	99699563	hsa-miR-25*	hsa-miR-25
2332	hsa-mir-25	+	intron	HGNC_automatic_transcript	ENSG00000166508	ENST00000303887	208795_s_at	3063709	7	99690351	99699563	hsa-miR-25*	hsa-miR-25
2333	hsa-mir-25	+	intron	Vega_transcript	ENSG00000166508	ENST00000303887	208795_s_at	3063700	7	99690351	99699563	hsa-miR-25*	hsa-miR-25
2334	hsa-mir-25	+	intron	Vega_transcript	ENSG00000166508	ENST00000303887	208795_s_at	3063705	7	99690351	99699563	hsa-miR-25*	hsa-miR-25
2335	hsa-mir-25	+	intron	Vega_transcript	ENSG00000166508	ENST00000303887	208795_s_at	3063687	7	99690351	99699563	hsa-miR-25*	hsa-miR-25
2336	hsa-mir-25	+	intron	Vega_transcript	ENSG00000166508	ENST00000303887	208795_s_at	3063714	7	99690351	99699563	hsa-miR-25*	hsa-miR-25
2337	hsa-mir-25	+	intron	Vega_transcript	ENSG00000166508	ENST00000303887	208795_s_at	3063726	7	99690351	99699563	hsa-miR-25*	hsa-miR-25
2338	hsa-mir-25	+	intron	Vega_transcript	ENSG00000166508	ENST00000303887	208795_s_at	3063696	7	99690351	99699563	hsa-miR-25*	hsa-miR-25
2604	hsa-mir-26a-1	+	intron	HGNC_curated_transcript	ENSG00000144677	ENST00000273179	201904_s_at	2617309	3	37903451	38025960	hsa-miR-26a	hsa-miR-26a-1*
2605	hsa-mir-26a-1	+	intron	HGNC_automatic_transcript	ENSG00000144677	ENST00000273179	201904_s_at	2617335	3	37903451	38025960	hsa-miR-26a	hsa-miR-26a-1*
2606	hsa-mir-26a-1	+	intron	HGNC_curated_transcript	ENSG00000144677	ENST00000273179	201904_s_at	2617336	3	37903451	38025960	hsa-miR-26a	hsa-miR-26a-1*
2607	hsa-mir-26a-1	+	intron	HGNC_curated_transcript	ENSG00000144677	ENST00000273179	201904_s_at	2617315	3	37903451	38025960	hsa-miR-26a	hsa-miR-26a-1*
2608	hsa-mir-26a-1	+	intron	HGNC_curated_transcript	ENSG00000144677	ENST00000273179	201904_s_at	2617338	3	37903451	38025960	hsa-miR-26a	hsa-miR-26a-1*
2609	hsa-mir-26a-1	+	intron	HGNC_curated_transcript	ENSG00000144677	ENST00000273179	201904_s_at	2617337	3	37903451	38025960	hsa-miR-26a	hsa-miR-26a-1*
2610	hsa-mir-26a-1	+	intron	Vega_transcript	ENSG00000144677	ENST00000273179	201904_s_at	2617429	3	37903451	38025960	hsa-miR-26a	hsa-miR-26a-1*
2611	hsa-mir-26a-1	+	intron	Vega_transcript	ENSG00000144677	ENST00000273179	201904_s_at	2617314	3	37903451	38025960	hsa-miR-26a	hsa-miR-26a-1*
2612	hsa-mir-26a-1	+	intron	Vega_transcript	ENSG00000144677	ENST00000273179	201904_s_at	2617331	3	37903451	38025960	hsa-miR-26a	hsa-miR-26a-1*
2613	hsa-mir-26a-1	+	intron	Vega_transcript	ENSG00000144677	ENST00000273179	201904_s_at	2617320	3	37903451	38025960	hsa-miR-26a	hsa-miR-26a-1*
2614	hsa-mir-26a-1	+	intron	Vega_transcript	ENSG00000144677	ENST00000273179	201904_s_at	2617324	3	37903451	38025960	hsa-miR-26a	hsa-miR-26a-1*
2735	hsa-mir-26b	+	intron	HGNC_curated_transcript	ENSG00000144579	ENST00000273062	217844_at	2527808	2	219262979	219270664	hsa-miR-26b	hsa-miR-26b*
2736	hsa-mir-26b	+	intron	HGNC_curated_transcript	ENSG00000144579	ENST00000273062	217844_at	2527811	2	219262979	219270664	hsa-miR-26b	hsa-miR-26b*
2737	hsa-mir-26b	+	intron	HGNC_curated_transcript	ENSG00000144579	ENST00000273062	217844_at	2527810	2	219262979	219270664	hsa-miR-26b	hsa-miR-26b*
2738	hsa-mir-26b	+	intron	HGNC_curated_transcript	ENSG00000144579	ENST00000273062	217844_at	2527791	2	219262979	219270664	hsa-miR-26b	hsa-miR-26b*
2739	hsa-mir-26b	+	intron	HGNC_curated_transcript	ENSG00000144579	ENST00000273062	217844_at	2527798	2	219262979	219270664	hsa-miR-26b	hsa-miR-26b*
2740	hsa-mir-26b	+	intron	HGNC_curated_transcript	ENSG00000144579	ENST00000273062	217844_at	2527794	2	219262979	219270664	hsa-miR-26b	hsa-miR-26b*
2741	hsa-mir-26b	+	intron	HGNC_curated_transcript	ENSG00000144579	ENST00000273062	217844_at	2527812	2	219262979	219270664	hsa-miR-26b	hsa-miR-26b*
2742	hsa-mir-26b	+	intron	HGNC_curated_transcript	ENSG00000144579	ENST00000273062	217844_at	2527793	2	219262979	219270664	hsa-miR-26b	hsa-miR-26b*
2743	hsa-mir-26b	+	intron	HGNC_curated_transcript	ENSG00000144579	ENST00000273062	217844_at	2527790	2	219262979	219270664	hsa-miR-26b	hsa-miR-26b*
2744	hsa-mir-26b	+	intron	HGNC_curated_transcript	ENSG00000144579	ENST00000273062	217844_at	2527809	2	219262979	219270664	hsa-miR-26b	hsa-miR-26b*
2745	hsa-mir-26b	+	intron	HGNC_curated_transcript	ENSG00000144579	ENST00000273062	217844_at	2527802	2	219262979	219270664	hsa-miR-26b	hsa-miR-26b*
2746	hsa-mir-26b	+	intron	Vega_transcript	ENSG00000144579	ENST00000273062	217844_at	2527801	2	219262979	219270664	hsa-miR-26b	hsa-miR-26b*
2747	hsa-mir-26b	+	intron	Vega_transcript	ENSG00000144579	ENST00000273062	217844_at	2527813	2	219262979	219270664	hsa-miR-26b	hsa-miR-26b*
2748	hsa-mir-26b	+	intron	Vega_transcript	ENSG00000144579	ENST00000273062	217844_at	2527800	2	219262979	219270664	hsa-miR-26b	hsa-miR-26b*
2749	hsa-mir-26b	+	intron	Vega_transcript	ENSG00000144579	ENST00000273062	217844_at	2527805	2	219262979	219270664	hsa-miR-26b	hsa-miR-26b*
2750	hsa-mir-26b	+	intron	Vega_transcript	ENSG00000144579	ENST00000273062	217844_at	2527806	2	219262979	219270664	hsa-miR-26b	hsa-miR-26b*
2751	hsa-mir-26b	+	intron	Vega_transcript	ENSG00000144579	ENST00000273062	217844_at	2527799	2	219262979	219270664	hsa-miR-26b	hsa-miR-26b*
2752	hsa-mir-26b	+	intron	Vega_transcript	ENSG00000144579	ENST00000273062	217844_at	2527792	2	219262979	219270664	hsa-miR-26b	hsa-miR-26b*
2753	hsa-mir-26b	+	intron	Vega_transcript	ENSG00000144579	ENST00000428361		2527808	2	219262979	219270664	hsa-miR-26b	hsa-miR-26b*
2754	hsa-mir-26b	+	intron	Vega_transcript	ENSG00000144579	ENST00000428361		2527798	2	219262979	219270664	hsa-miR-26b	hsa-miR-26b*
2755	hsa-mir-26b	+	intron	Vega_transcript	ENSG00000144579	ENST00000428361		2527794	2	219262979	219270664	hsa-miR-26b	hsa-miR-26b*
2756	hsa-mir-26b	+	intron	Vega_transcript	ENSG00000144579	ENST00000428361		2527793	2	219262979	219270664	hsa-miR-26b	hsa-miR-26b*
2878	hsa-mir-28	+	intron	HGNC_curated_transcript	ENSG00000145012	ENST00000312675	224811_at	2657427	3	187871072	188608460	hsa-miR-28-5p	hsa-miR-28-3p
2879	hsa-mir-28	+	intron	HGNC_curated_transcript	ENSG00000145012	ENST00000312675	224811_at	2657452	3	187871072	188608460	hsa-miR-28-5p	hsa-miR-28-3p
2880	hsa-mir-28	+	intron	HGNC_curated_transcript	ENSG00000145012	ENST00000312675	224811_at	2657337	3	187871072	188608460	hsa-miR-28-5p	hsa-miR-28-3p
2881	hsa-mir-28	+	intron	HGNC_curated_transcript	ENSG00000145012	ENST00000312675	224811_at	2657524	3	187871072	188608460	hsa-miR-28-5p	hsa-miR-28-3p
2882	hsa-mir-28	+	intron	Vega_transcript	ENSG00000145012	ENST00000312675	224811_at	2657531	3	187871072	188608460	hsa-miR-28-5p	hsa-miR-28-3p
2883	hsa-mir-28	+	intron	Vega_transcript	ENSG00000145012	ENST00000312675	224811_at	2657348	3	187871072	188608460	hsa-miR-28-5p	hsa-miR-28-3p
2884	hsa-mir-28	+	intron	Vega_transcript	ENSG00000145012	ENST00000312675	224811_at	2657528	3	187871072	188608460	hsa-miR-28-5p	hsa-miR-28-3p
2885	hsa-mir-28	+	intron	Vega_transcript	ENSG00000145012	ENST00000312675	224811_at	2657456	3	187871072	188608460	hsa-miR-28-5p	hsa-miR-28-3p
3035	hsa-mir-30a	+	intron	HGNC_curated_transcript	ENSG00000233237	ENST00000413945	NA	2960432	6	72054047	72130472	hsa-miR-30a	hsa-miR-30a*
3036	hsa-mir-30a	+	intron	HGNC_curated_transcript	ENSG00000233237	ENST00000413945	NA	2960434	6	72054047	72130472	hsa-miR-30a	hsa-miR-30a*
3037	hsa-mir-30a	+	intron	Vega_transcript	ENSG00000233237	ENST00000413945	NA	2960448	6	72054047	72130472	hsa-miR-30a	hsa-miR-30a*
3038	hsa-mir-30a	+	intron	Vega_transcript	ENSG00000233237	ENST00000413945	NA	2960430	6	72054047	72130472	hsa-miR-30a	hsa-miR-30a*
3048	hsa-mir-31	+	intron	Clone_based_vega_transcript	ENSG00000171889	ENST00000304425	1554097_a_at	3201347	9	21455641	21559668	hsa-miR-31	hsa-miR-31*
3049	hsa-mir-31	+	intron	Vega_transcript	ENSG00000171889	ENST00000304425	1554097_a_at	3201357	9	21455641	21559668	hsa-miR-31	hsa-miR-31*
3054	hsa-mir-32	+	intron	HGNC_automatic_transcript	ENSG00000106771	ENST00000223608	223005_s_at	3219699	9	111777417	111882225	hsa-miR-32	hsa-miR-32*
3055	hsa-mir-32	+	intron	HGNC_automatic_transcript	ENSG00000106771	ENST00000223608	223005_s_at	3219688	9	111777417	111882225	hsa-miR-32	hsa-miR-32*
3056	hsa-mir-32	+	intron	HGNC_curated_transcript	ENSG00000106771	ENST00000223608	223005_s_at	3219710	9	111777417	111882225	hsa-miR-32	hsa-miR-32*
3057	hsa-mir-32	+	intron	HGNC_curated_transcript	ENSG00000106771	ENST00000223608	223005_s_at	3219741	9	111777417	111882225	hsa-miR-32	hsa-miR-32*
3058	hsa-mir-32	+	intron	HGNC_curated_transcript	ENSG00000106771	ENST00000223608	223005_s_at	3219729	9	111777417	111882225	hsa-miR-32	hsa-miR-32*
3059	hsa-mir-32	+	intron	Vega_transcript	ENSG00000106771	ENST00000223608	223005_s_at	3219696	9	111777417	111882225	hsa-miR-32	hsa-miR-32*
3060	hsa-mir-32	+	intron	Vega_transcript	ENSG00000106771	ENST00000223608	223005_s_at	3219700	9	111777417	111882225	hsa-miR-32	hsa-miR-32*
3061	hsa-mir-32	+	intron	Vega_transcript	ENSG00000106771	ENST00000223608	223005_s_at	3219695	9	111777417	111882225	hsa-miR-32	hsa-miR-32*
3446	hsa-mir-33a	+	intron	HGNC_automatic_transcript	ENSG00000198911	ENST00000361204	201247_at	3947148	22	42229109	42303312	hsa-miR-33a	hsa-miR-33a*
3447	hsa-mir-33a	+	intron	HGNC_automatic_transcript	ENSG00000198911	ENST00000361204	201247_at	3947143	22	42229109	42303312	hsa-miR-33a	hsa-miR-33a*
3448	hsa-mir-33a	+	intron	HGNC_curated_transcript	ENSG00000198911	ENST00000361204	201247_at	3947151	22	42229109	42303312	hsa-miR-33a	hsa-miR-33a*
3449	hsa-mir-33a	+	intron	HGNC_curated_transcript	ENSG00000198911	ENST00000361204	201247_at	3947149	22	42229109	42303312	hsa-miR-33a	hsa-miR-33a*
3450	hsa-mir-33a	+	intron	HGNC_curated_transcript	ENSG00000198911	ENST00000361204	201247_at	3947154	22	42229109	42303312	hsa-miR-33a	hsa-miR-33a*
3451	hsa-mir-33a	+	intron	HGNC_curated_transcript	ENSG00000198911	ENST00000361204	201247_at	3947181	22	42229109	42303312	hsa-miR-33a	hsa-miR-33a*
3452	hsa-mir-33a	+	intron	HGNC_curated_transcript	ENSG00000198911	ENST00000361204	201247_at	3947180	22	42229109	42303312	hsa-miR-33a	hsa-miR-33a*
3453	hsa-mir-33a	+	intron	Vega_transcript	ENSG00000198911	ENST00000361204	201247_at	3947194	22	42229109	42303312	hsa-miR-33a	hsa-miR-33a*
3454	hsa-mir-33a	+	intron	Vega_transcript	ENSG00000198911	ENST00000361204	201247_at	3947155	22	42229109	42303312	hsa-miR-33a	hsa-miR-33a*
3455	hsa-mir-33a	+	intron	Vega_transcript	ENSG00000198911	ENST00000361204	201247_at	3947188	22	42229109	42303312	hsa-miR-33a	hsa-miR-33a*
3456	hsa-mir-33a	+	intron	Vega_transcript	ENSG00000198911	ENST00000361204	201247_at	3947200	22	42229109	42303312	hsa-miR-33a	hsa-miR-33a*
3457	hsa-mir-33a	+	intron	Vega_transcript	ENSG00000198911	ENST00000361204	201247_at	3947196	22	42229109	42303312	hsa-miR-33a	hsa-miR-33a*
3786	hsa-mir-92a-1	+	intron	HGNC_curated_transcript	ENSG00000215417	ENST00000400282	232291_at	3496379	13	92000074	92006833	hsa-miR-92a-1*	hsa-miR-92a
3788	hsa-mir-92a-1	+	intron	Vega_transcript	ENSG00000215417	ENST00000400282	232291_at	3496377	13	92000074	92006833	hsa-miR-92a-1*	hsa-miR-92a
3808	hsa-mir-93	+	intron	HGNC_curated_transcript	ENSG00000166508	ENST00000303887	208795_s_at	3063686	7	99690351	99699563	hsa-miR-93	hsa-miR-93*
3809	hsa-mir-93	+	intron	HGNC_curated_transcript	ENSG00000166508	ENST00000303887	208795_s_at	3063689	7	99690351	99699563	hsa-miR-93	hsa-miR-93*
3810	hsa-mir-93	+	intron	HGNC_curated_transcript	ENSG00000166508	ENST00000303887	208795_s_at	3063703	7	99690351	99699563	hsa-miR-93	hsa-miR-93*
3811	hsa-mir-93	+	intron	HGNC_curated_transcript	ENSG00000166508	ENST00000303887	208795_s_at	3063721	7	99690351	99699563	hsa-miR-93	hsa-miR-93*
3812	hsa-mir-93	+	intron	HGNC_curated_transcript	ENSG00000166508	ENST00000303887	208795_s_at	3063702	7	99690351	99699563	hsa-miR-93	hsa-miR-93*
3813	hsa-mir-93	+	intron	HGNC_curated_transcript	ENSG00000166508	ENST00000303887	208795_s_at	3063690	7	99690351	99699563	hsa-miR-93	hsa-miR-93*
3814	hsa-mir-93	+	intron	HGNC_automatic_transcript	ENSG00000166508	ENST00000303887	208795_s_at	3063719	7	99690351	99699563	hsa-miR-93	hsa-miR-93*
3815	hsa-mir-93	+	intron	HGNC_automatic_transcript	ENSG00000166508	ENST00000303887	208795_s_at	3063709	7	99690351	99699563	hsa-miR-93	hsa-miR-93*
3816	hsa-mir-93	+	intron	Vega_transcript	ENSG00000166508	ENST00000303887	208795_s_at	3063700	7	99690351	99699563	hsa-miR-93	hsa-miR-93*
3817	hsa-mir-93	+	intron	Vega_transcript	ENSG00000166508	ENST00000303887	208795_s_at	3063705	7	99690351	99699563	hsa-miR-93	hsa-miR-93*
3818	hsa-mir-93	+	intron	Vega_transcript	ENSG00000166508	ENST00000303887	208795_s_at	3063687	7	99690351	99699563	hsa-miR-93	hsa-miR-93*
3819	hsa-mir-93	+	intron	Vega_transcript	ENSG00000166508	ENST00000303887	208795_s_at	3063714	7	99690351	99699563	hsa-miR-93	hsa-miR-93*
3820	hsa-mir-93	+	intron	Vega_transcript	ENSG00000166508	ENST00000303887	208795_s_at	3063726	7	99690351	99699563	hsa-miR-93	hsa-miR-93*
3821	hsa-mir-93	+	intron	Vega_transcript	ENSG00000166508	ENST00000303887	208795_s_at	3063696	7	99690351	99699563	hsa-miR-93	hsa-miR-93*
4087	hsa-mir-95	+	intron	HGNC_automatic_transcript	ENSG00000163995	ENST00000296372	236087_at	2759656	4	7967039	8160559	hsa-miR-95	NA
4088	hsa-mir-95	+	intron	HGNC_automatic_transcript	ENSG00000163995	ENST00000296372	236087_at	2759702	4	7967039	8160559	hsa-miR-95	NA
4089	hsa-mir-95	+	intron	HGNC_automatic_transcript	ENSG00000163995	ENST00000296372	236087_at	2759726	4	7967039	8160559	hsa-miR-95	NA
4090	hsa-mir-95	+	intron	HGNC_automatic_transcript	ENSG00000163995	ENST00000296372	236087_at	2759690	4	7967039	8160559	hsa-miR-95	NA
4091	hsa-mir-95	+	intron	HGNC_automatic_transcript	ENSG00000163995	ENST00000296372	236087_at	2759710	4	7967039	8160559	hsa-miR-95	NA
4092	hsa-mir-95	+	intron	HGNC_automatic_transcript	ENSG00000163995	ENST00000296372	236087_at	2759701	4	7967039	8160559	hsa-miR-95	NA
4093	hsa-mir-95	+	intron	HGNC_automatic_transcript	ENSG00000163995	ENST00000296372	236087_at	2759752	4	7967039	8160559	hsa-miR-95	NA
4094	hsa-mir-95	+	intron	HGNC_automatic_transcript	ENSG00000163995	ENST00000296372	236087_at	2759667	4	7967039	8160559	hsa-miR-95	NA
4371	hsa-mir-98	+	intron	HGNC_automatic_transcript	ENSG00000086758	ENST00000262854	214673_s_at	4009431	X	53559057	53713673	hsa-miR-98	NA
4372	hsa-mir-98	+	intron	HGNC_automatic_transcript	ENSG00000086758	ENST00000262854	214673_s_at	4009317	X	53559057	53713673	hsa-miR-98	NA
4373	hsa-mir-98	+	intron	HGNC_automatic_transcript	ENSG00000086758	ENST00000262854	214673_s_at	4009481	X	53559057	53713673	hsa-miR-98	NA
4374	hsa-mir-98	+	intron	HGNC_curated_transcript	ENSG00000086758	ENST00000262854	214673_s_at	4009437	X	53559057	53713673	hsa-miR-98	NA
4375	hsa-mir-98	+	intron	HGNC_curated_transcript	ENSG00000086758	ENST00000262854	214673_s_at	4009383	X	53559057	53713673	hsa-miR-98	NA
4376	hsa-mir-98	+	intron	Vega_transcript	ENSG00000086758	ENST00000262854	214673_s_at	4009334	X	53559057	53713673	hsa-miR-98	NA
4377	hsa-mir-98	+	intron	Vega_transcript	ENSG00000086758	ENST00000262854	214673_s_at	4009367	X	53559057	53713673	hsa-miR-98	NA
5988	hsa-mir-99a	+	intron	HGNC_curated_transcript	ENSG00000215386	ENST00000308787	1559901_s_at	3915214	21	17442842	17982094	hsa-miR-99a	hsa-miR-99a*
5989	hsa-mir-99a	+	intron	HGNC_curated_transcript	ENSG00000215386	ENST00000308787	1559901_s_at	3915194	21	17442842	17982094	hsa-miR-99a	hsa-miR-99a*
5990	hsa-mir-99a	+	intron	HGNC_curated_transcript	ENSG00000215386	ENST00000308787	1559901_s_at	3915317	21	17442842	17982094	hsa-miR-99a	hsa-miR-99a*
5991	hsa-mir-99a	+	intron	HGNC_curated_transcript	ENSG00000215386	ENST00000308787	1559901_s_at	3915201	21	17442842	17982094	hsa-miR-99a	hsa-miR-99a*
5992	hsa-mir-99a	+	intron	HGNC_curated_transcript	ENSG00000215386	ENST00000308787	1559901_s_at	3915291	21	17442842	17982094	hsa-miR-99a	hsa-miR-99a*
5993	hsa-mir-99a	+	intron	HGNC_curated_transcript	ENSG00000215386	ENST00000308787	1559901_s_at	3915202	21	17442842	17982094	hsa-miR-99a	hsa-miR-99a*
5994	hsa-mir-99a	+	intron	HGNC_curated_transcript	ENSG00000215386	ENST00000308787	1559901_s_at	3915257	21	17442842	17982094	hsa-miR-99a	hsa-miR-99a*
5995	hsa-mir-99a	+	intron	HGNC_curated_transcript	ENSG00000215386	ENST00000308787	1559901_s_at	3915275	21	17442842	17982094	hsa-miR-99a	hsa-miR-99a*
5996	hsa-mir-99a	+	intron	HGNC_automatic_transcript	ENSG00000215386	ENST00000308787	1559901_s_at	3915192	21	17442842	17982094	hsa-miR-99a	hsa-miR-99a*
5997	hsa-mir-99a	+	intron	Vega_transcript	ENSG00000215386	ENST00000308787	1559901_s_at	3915318	21	17442842	17982094	hsa-miR-99a	hsa-miR-99a*
5998	hsa-mir-99a	+	intron	Vega_transcript	ENSG00000215386	ENST00000308787	1559901_s_at	3915193	21	17442842	17982094	hsa-miR-99a	hsa-miR-99a*
5999	hsa-mir-99a	+	intron	Vega_transcript	ENSG00000215386	ENST00000400178	1559901_s_at	3915214	21	17442842	17982094	hsa-miR-99a	hsa-miR-99a*
6000	hsa-mir-99a	+	intron	Vega_transcript	ENSG00000215386	ENST00000400178	1559901_s_at	3915194	21	17442842	17982094	hsa-miR-99a	hsa-miR-99a*
6001	hsa-mir-99a	+	intron	Vega_transcript	ENSG00000215386	ENST00000400178	1559901_s_at	3915317	21	17442842	17982094	hsa-miR-99a	hsa-miR-99a*
6002	hsa-mir-99a	+	intron	Vega_transcript	ENSG00000215386	ENST00000400178	1559901_s_at	3915201	21	17442842	17982094	hsa-miR-99a	hsa-miR-99a*
6003	hsa-mir-99a	+	intron	Vega_transcript	ENSG00000215386	ENST00000400178	1559901_s_at	3915202	21	17442842	17982094	hsa-miR-99a	hsa-miR-99a*
6004	hsa-mir-99a	+	intron	Vega_transcript	ENSG00000215386	ENST00000400178	1559901_s_at	3915257	21	17442842	17982094	hsa-miR-99a	hsa-miR-99a*
6082	hsa-mir-103-2	+	intron	HGNC_automatic_transcript	ENSG00000125779	ENST00000316562	218809_at	3874548	20	3869486	3907605	hsa-miR-103-2*	hsa-miR-103
6083	hsa-mir-103-2	+	intron	HGNC_automatic_transcript	ENSG00000125779	ENST00000316562	218809_at	3874560	20	3869486	3907605	hsa-miR-103-2*	hsa-miR-103
6084	hsa-mir-103-2	+	intron	HGNC_curated_transcript	ENSG00000125779	ENST00000316562	218809_at	3874540	20	3869486	3907605	hsa-miR-103-2*	hsa-miR-103
6085	hsa-mir-103-2	+	intron	HGNC_curated_transcript	ENSG00000125779	ENST00000316562	218809_at	3874538	20	3869486	3907605	hsa-miR-103-2*	hsa-miR-103
6086	hsa-mir-103-2	+	intron	HGNC_curated_transcript	ENSG00000125779	ENST00000316562	218809_at	3874552	20	3869486	3907605	hsa-miR-103-2*	hsa-miR-103
6087	hsa-mir-103-2	+	intron	HGNC_curated_transcript	ENSG00000125779	ENST00000316562	218809_at	3874547	20	3869486	3907605	hsa-miR-103-2*	hsa-miR-103
6088	hsa-mir-103-2	+	intron	Vega_transcript	ENSG00000125779	ENST00000316562	218809_at	3874554	20	3869486	3907605	hsa-miR-103-2*	hsa-miR-103
6089	hsa-mir-103-2	+	intron	Vega_transcript	ENSG00000125779	ENST00000316562	218809_at	3874559	20	3869486	3907605	hsa-miR-103-2*	hsa-miR-103
6090	hsa-mir-103-2	+	intron	Vega_transcript	ENSG00000125779	ENST00000316562	218809_at	3874537	20	3869486	3907605	hsa-miR-103-2*	hsa-miR-103
6091	hsa-mir-103-2	+	intron	Vega_transcript	ENSG00000125779	ENST00000316562	218809_at	3874553	20	3869486	3907605	hsa-miR-103-2*	hsa-miR-103
6191	hsa-mir-103-1	+	intron	HGNC_curated_transcript	ENSG00000120137	ENST00000239231	218433_at	2886164	5	167975500	168006600	hsa-miR-103	NA
6192	hsa-mir-103-1	+	intron	Vega_transcript	ENSG00000120137	ENST00000239231	218433_at	2886162	5	167975500	168006600	hsa-miR-103	NA
6247	hsa-mir-105-1	+	intron	HGNC_curated_transcript	ENSG00000011677	ENST00000370311	207210_at	4026108	X	151334706	151620337	hsa-miR-105	hsa-miR-105*
6248	hsa-mir-105-1	+	intron	HGNC_curated_transcript	ENSG00000011677	ENST00000370311	207210_at	4026081	X	151334706	151620337	hsa-miR-105	hsa-miR-105*
6249	hsa-mir-105-1	+	intron	Vega_transcript	ENSG00000011677	ENST00000370311	207210_at	4026099	X	151334706	151620337	hsa-miR-105	hsa-miR-105*
6250	hsa-mir-105-1	+	intron	Vega_transcript	ENSG00000011677	ENST00000370311	207210_at	4026090	X	151334706	151620337	hsa-miR-105	hsa-miR-105*
6281	hsa-mir-105-2	+	intron	HGNC_curated_transcript	ENSG00000011677	ENST00000370311	207210_at	4026108	X	151334706	151620337	hsa-miR-105	hsa-miR-105*
6282	hsa-mir-105-2	+	intron	HGNC_curated_transcript	ENSG00000011677	ENST00000370311	207210_at	4026081	X	151334706	151620337	hsa-miR-105	hsa-miR-105*
6283	hsa-mir-105-2	+	intron	Vega_transcript	ENSG00000011677	ENST00000370311	207210_at	4026099	X	151334706	151620337	hsa-miR-105	hsa-miR-105*
6284	hsa-mir-105-2	+	intron	Vega_transcript	ENSG00000011677	ENST00000370311	207210_at	4026090	X	151334706	151620337	hsa-miR-105	hsa-miR-105*
6315	hsa-mir-107	+	intron	HGNC_curated_transcript	ENSG00000152782	ENST00000307534	226649_at	3299719	10	91342745	91405215	hsa-miR-107	NA
6316	hsa-mir-107	+	intron	HGNC_curated_transcript	ENSG00000152782	ENST00000307534	226649_at	3299717	10	91342745	91405215	hsa-miR-107	NA
6317	hsa-mir-107	+	intron	HGNC_automatic_transcript	ENSG00000152782	ENST00000307534	226649_at	3299714	10	91342745	91405215	hsa-miR-107	NA
6318	hsa-mir-107	+	intron	HGNC_automatic_transcript	ENSG00000152782	ENST00000307534	226649_at	3299715	10	91342745	91405215	hsa-miR-107	NA
6319	hsa-mir-107	+	intron	HGNC_automatic_transcript	ENSG00000152782	ENST00000307534	226649_at	3299720	10	91342745	91405215	hsa-miR-107	NA
6320	hsa-mir-107	+	intron	Vega_transcript	ENSG00000152782	ENST00000307534	226649_at	3299734	10	91342745	91405215	hsa-miR-107	NA
6321	hsa-mir-107	+	intron	Vega_transcript	ENSG00000152782	ENST00000307534	226649_at	3299756	10	91342745	91405215	hsa-miR-107	NA
6399	hsa-mir-16-2	+	intron	HGNC_curated_transcript	ENSG00000113810	ENST00000344722	201664_at	2650247	3	160117062	160152750	hsa-miR-16	hsa-miR-16-2*
6400	hsa-mir-16-2	+	intron	HGNC_curated_transcript	ENSG00000113810	ENST00000344722	201664_at	2650240	3	160117062	160152750	hsa-miR-16	hsa-miR-16-2*
6401	hsa-mir-16-2	+	intron	HGNC_curated_transcript	ENSG00000113810	ENST00000344722	201664_at	2650262	3	160117062	160152750	hsa-miR-16	hsa-miR-16-2*
6402	hsa-mir-16-2	+	intron	HGNC_curated_transcript	ENSG00000113810	ENST00000344722	201664_at	2650208	3	160117062	160152750	hsa-miR-16	hsa-miR-16-2*
6403	hsa-mir-16-2	+	intron	HGNC_curated_transcript	ENSG00000113810	ENST00000344722	201664_at	2650215	3	160117062	160152750	hsa-miR-16	hsa-miR-16-2*
6404	hsa-mir-16-2	+	intron	HGNC_curated_transcript	ENSG00000113810	ENST00000344722	201664_at	2650254	3	160117062	160152750	hsa-miR-16	hsa-miR-16-2*
6405	hsa-mir-16-2	+	intron	HGNC_curated_transcript	ENSG00000113810	ENST00000344722	201664_at	2650227	3	160117062	160152750	hsa-miR-16	hsa-miR-16-2*
6406	hsa-mir-16-2	+	intron	HGNC_curated_transcript	ENSG00000113810	ENST00000344722	201664_at	2650237	3	160117062	160152750	hsa-miR-16	hsa-miR-16-2*
6407	hsa-mir-16-2	+	intron	HGNC_curated_transcript	ENSG00000113810	ENST00000344722	201664_at	2650256	3	160117062	160152750	hsa-miR-16	hsa-miR-16-2*
6408	hsa-mir-16-2	+	intron	HGNC_curated_transcript	ENSG00000113810	ENST00000344722	201664_at	2650259	3	160117062	160152750	hsa-miR-16	hsa-miR-16-2*
6409	hsa-mir-16-2	+	intron	HGNC_curated_transcript	ENSG00000113810	ENST00000344722	201664_at	2650258	3	160117062	160152750	hsa-miR-16	hsa-miR-16-2*
6410	hsa-mir-16-2	+	intron	HGNC_curated_transcript	ENSG00000113810	ENST00000344722	201664_at	2650244	3	160117062	160152750	hsa-miR-16	hsa-miR-16-2*
6411	hsa-mir-16-2	+	intron	HGNC_curated_transcript	ENSG00000113810	ENST00000344722	201664_at	2650248	3	160117062	160152750	hsa-miR-16	hsa-miR-16-2*
6412	hsa-mir-16-2	+	intron	HGNC_automatic_transcript	ENSG00000113810	ENST00000344722	201664_at	2650235	3	160117062	160152750	hsa-miR-16	hsa-miR-16-2*
6413	hsa-mir-16-2	+	intron	HGNC_automatic_transcript	ENSG00000113810	ENST00000344722	201664_at	2650228	3	160117062	160152750	hsa-miR-16	hsa-miR-16-2*
6415	hsa-mir-16-2	+	intron	Vega_transcript	ENSG00000113810	ENST00000344722	201664_at	2650263	3	160117062	160152750	hsa-miR-16	hsa-miR-16-2*
6416	hsa-mir-16-2	+	intron	Vega_transcript	ENSG00000113810	ENST00000344722	201664_at	2650229	3	160117062	160152750	hsa-miR-16	hsa-miR-16-2*
6417	hsa-mir-16-2	+	intron	Vega_transcript	ENSG00000113810	ENST00000344722	201664_at	2650264	3	160117062	160152750	hsa-miR-16	hsa-miR-16-2*
6418	hsa-mir-16-2	+	intron	Vega_transcript	ENSG00000113810	ENST00000344722	201664_at	2650216	3	160117062	160152750	hsa-miR-16	hsa-miR-16-2*
6419	hsa-mir-16-2	+	intron	Vega_transcript	ENSG00000113810	ENST00000344722	201664_at	2650211	3	160117062	160152750	hsa-miR-16	hsa-miR-16-2*
6420	hsa-mir-16-2	+	intron	Vega_transcript	ENSG00000113810	ENST00000344722	201664_at	2650246	3	160117062	160152750	hsa-miR-16	hsa-miR-16-2*
6421	hsa-mir-16-2	+	intron	Vega_transcript	ENSG00000113810	ENST00000344722	201664_at	2650232	3	160117062	160152750	hsa-miR-16	hsa-miR-16-2*
6422	hsa-mir-16-2	+	intron	Vega_transcript	ENSG00000113810	ENST00000344722	201664_at	2650212	3	160117062	160152750	hsa-miR-16	hsa-miR-16-2*
6423	hsa-mir-16-2	+	intron	Vega_transcript	ENSG00000113810	ENST00000344722	201664_at	2650210	3	160117062	160152750	hsa-miR-16	hsa-miR-16-2*
6424	hsa-mir-16-2	+	intron	Vega_transcript	ENSG00000113810	ENST00000344722	201664_at	2650255	3	160117062	160152750	hsa-miR-16	hsa-miR-16-2*
6425	hsa-mir-16-2	+	intron	Vega_transcript	ENSG00000113810	ENST00000344722	201664_at	2650209	3	160117062	160152750	hsa-miR-16	hsa-miR-16-2*
6426	hsa-mir-16-2	+	intron	Vega_transcript	ENSG00000113810	ENST00000344722	201664_at	2650213	3	160117062	160152750	hsa-miR-16	hsa-miR-16-2*
6427	hsa-mir-16-2	+	intron	Vega_transcript	ENSG00000113810	ENST00000344722	201664_at	2650245	3	160117062	160152750	hsa-miR-16	hsa-miR-16-2*
6827	hsa-mir-196a-1	+	intron	HGNC_curated_transcript	ENSG00000242207	ENST00000462131		3725316	17	46706037	46712294	hsa-miR-196a	NA
6830	hsa-mir-196a-1	+	intron	Vega_transcript	ENSG00000120087	ENST00000494244	204779_s_at	3761429	17	46684605	46710934	hsa-miR-196a	NA
7072	hsa-mir-208a	+	intron	HGNC_automatic_transcript	ENSG00000197616	ENST00000356287	214468_at	3557484	14	23851049	23877482	hsa-miR-208a	NA
7073	hsa-mir-208a	+	intron	HGNC_curated_transcript	ENSG00000197616	ENST00000356287	214468_at	3557465	14	23851049	23877482	hsa-miR-208a	NA
7074	hsa-mir-208a	+	intron	Vega_transcript	ENSG00000197616	ENST00000356287	214468_at	3557433	14	23851049	23877482	hsa-miR-208a	NA
7308	hsa-mir-30c-2	+	intron	HGNC_curated_transcript	ENSG00000203917	ENST00000370429	NA	2960463	6	72084542	72091645	hsa-miR-30c	hsa-miR-30c-2*
7309	hsa-mir-30c-2	+	intron	HGNC_curated_transcript	ENSG00000233237	ENST00000413945	NA	2960432	6	72054047	72130472	hsa-miR-30c	hsa-miR-30c-2*
7310	hsa-mir-30c-2	+	intron	Clone_based_ensembl_transcript	ENSG00000233237	ENST00000413945	NA	2960434	6	72054047	72130472	hsa-miR-30c	hsa-miR-30c-2*
7311	hsa-mir-30c-2	+	intron	Vega_transcript	ENSG00000233237	ENST00000413945	NA	2960448	6	72054047	72130472	hsa-miR-30c	hsa-miR-30c-2*
7312	hsa-mir-30c-2	+	intron	Vega_transcript	ENSG00000233237	ENST00000413945	NA	2960430	6	72054047	72130472	hsa-miR-30c	hsa-miR-30c-2*
7322	hsa-mir-139	+	intron	HGNC_curated_transcript	ENSG00000186642	ENST00000334456	204134_at	3381176	11	72287185	72385773	hsa-miR-139-5p	hsa-miR-139-3p
7323	hsa-mir-139	+	intron	HGNC_curated_transcript	ENSG00000186642	ENST00000334456	204134_at	3381170	11	72287185	72385773	hsa-miR-139-5p	hsa-miR-139-3p
7324	hsa-mir-139	+	intron	HGNC_curated_transcript	ENSG00000186642	ENST00000334456	204134_at	3381158	11	72287185	72385773	hsa-miR-139-5p	hsa-miR-139-3p
7325	hsa-mir-139	+	intron	HGNC_curated_transcript	ENSG00000186642	ENST00000334456	204134_at	3381160	11	72287185	72385773	hsa-miR-139-5p	hsa-miR-139-3p
7326	hsa-mir-139	+	intron	HGNC_automatic_transcript	ENSG00000186642	ENST00000334456	204134_at	3381193	11	72287185	72385773	hsa-miR-139-5p	hsa-miR-139-3p
7327	hsa-mir-139	+	intron	HGNC_automatic_transcript	ENSG00000186642	ENST00000334456	204134_at	3381233	11	72287185	72385773	hsa-miR-139-5p	hsa-miR-139-3p
7328	hsa-mir-139	+	intron	HGNC_automatic_transcript	ENSG00000186642	ENST00000334456	204134_at	3381169	11	72287185	72385773	hsa-miR-139-5p	hsa-miR-139-3p
7329	hsa-mir-139	+	intron	Vega_transcript	ENSG00000186642	ENST00000334456	204134_at	3381232	11	72287185	72385773	hsa-miR-139-5p	hsa-miR-139-3p
7330	hsa-mir-139	+	intron	Vega_transcript	ENSG00000186642	ENST00000334456	204134_at	3381184	11	72287185	72385773	hsa-miR-139-5p	hsa-miR-139-3p
7331	hsa-mir-139	+	intron	Vega_transcript	ENSG00000186642	ENST00000334456	204134_at	3381175	11	72287185	72385773	hsa-miR-139-5p	hsa-miR-139-3p
7332	hsa-mir-139	+	intron	Vega_transcript	ENSG00000186642	ENST00000334456	204134_at	3381151	11	72287185	72385773	hsa-miR-139-5p	hsa-miR-139-3p
7523	hsa-mir-7-1	+	intron	HGNC_automatic_transcript	ENSG00000165119	ENST00000351839	200097_s_at	3212335	9	86582998	86595569	hsa-miR-7	hsa-miR-7-1*
7524	hsa-mir-7-1	+	intron	HGNC_automatic_transcript	ENSG00000165119	ENST00000351839	200097_s_at	3212315	9	86582998	86595569	hsa-miR-7	hsa-miR-7-1*
7525	hsa-mir-7-1	+	intron	HGNC_automatic_transcript	ENSG00000165119	ENST00000351839	200097_s_at	3212298	9	86582998	86595569	hsa-miR-7	hsa-miR-7-1*
7526	hsa-mir-7-1	+	intron	HGNC_curated_transcript	ENSG00000165119	ENST00000351839	200097_s_at	3212313	9	86582998	86595569	hsa-miR-7	hsa-miR-7-1*
7527	hsa-mir-7-1	+	intron	HGNC_curated_transcript	ENSG00000165119	ENST00000351839	200097_s_at	3212297	9	86582998	86595569	hsa-miR-7	hsa-miR-7-1*
7529	hsa-mir-7-1	+	intron	HGNC_curated_transcript	ENSG00000165119	ENST00000351839	200097_s_at	3212324	9	86582998	86595569	hsa-miR-7	hsa-miR-7-1*
7530	hsa-mir-7-1	+	intron	HGNC_curated_transcript	ENSG00000165119	ENST00000351839	200097_s_at	3212332	9	86582998	86595569	hsa-miR-7	hsa-miR-7-1*
7531	hsa-mir-7-1	+	intron	HGNC_curated_transcript	ENSG00000165119	ENST00000351839	200097_s_at	3212321	9	86582998	86595569	hsa-miR-7	hsa-miR-7-1*
7532	hsa-mir-7-1	+	intron	HGNC_curated_transcript	ENSG00000165119	ENST00000351839	200097_s_at	2632709	9	86582998	86595569	hsa-miR-7	hsa-miR-7-1*
7533	hsa-mir-7-1	+	intron	HGNC_curated_transcript	ENSG00000165119	ENST00000351839	200097_s_at	3212316	9	86582998	86595569	hsa-miR-7	hsa-miR-7-1*
7534	hsa-mir-7-1	+	intron	Vega_transcript	ENSG00000165119	ENST00000351839	200097_s_at	3212319	9	86582998	86595569	hsa-miR-7	hsa-miR-7-1*
7535	hsa-mir-7-1	+	intron	Vega_transcript	ENSG00000165119	ENST00000351839	200097_s_at	3212308	9	86582998	86595569	hsa-miR-7	hsa-miR-7-1*
7536	hsa-mir-7-1	+	intron	Vega_transcript	ENSG00000165119	ENST00000351839	200097_s_at	3212312	9	86582998	86595569	hsa-miR-7	hsa-miR-7-1*
7537	hsa-mir-7-1	+	intron	Vega_transcript	ENSG00000165119	ENST00000351839	200097_s_at	3212330	9	86582998	86595569	hsa-miR-7	hsa-miR-7-1*
7538	hsa-mir-7-1	+	intron	Vega_transcript	ENSG00000165119	ENST00000351839	200097_s_at	3212314	9	86582998	86595569	hsa-miR-7	hsa-miR-7-1*
7540	hsa-mir-7-1	+	intron	Vega_transcript	ENSG00000165119	ENST00000351839	200097_s_at	2578077	9	86582998	86595569	hsa-miR-7	hsa-miR-7-1*
7541	hsa-mir-7-1	+	intron	Vega_transcript	ENSG00000165119	ENST00000351839	200097_s_at	2874166	9	86582998	86595569	hsa-miR-7	hsa-miR-7-1*
8238	hsa-mir-7-3	+	intron	HGNC_curated_transcript	ENSG00000176840	ENST00000317292	223913_s_at	3817656	19	4769152	4772545	hsa-miR-7	NA
8239	hsa-mir-7-3	+	intron	Vega_transcript	ENSG00000176840	ENST00000317292	223913_s_at	3817657	19	4769152	4772545	hsa-miR-7	NA
8245	hsa-mir-10a	+	intron	HGNC_curated_transcript	ENSG00000120093	ENST00000460160	208414_s_at	3761325	17	46626232	46667634	hsa-miR-10a	hsa-miR-10a*
8246	hsa-mir-10a	+	intron	HGNC_curated_transcript	ENSG00000120093	ENST00000460160	208414_s_at	3761315	17	46626232	46667634	hsa-miR-10a	hsa-miR-10a*
8247	hsa-mir-10a	+	intron	HGNC_curated_transcript	ENSG00000120093	ENST00000460160	208414_s_at	3761338	17	46626232	46667634	hsa-miR-10a	hsa-miR-10a*
8248	hsa-mir-10a	+	intron	HGNC_curated_transcript	ENSG00000120093	ENST00000460160	208414_s_at	3761318	17	46626232	46667634	hsa-miR-10a	hsa-miR-10a*
8249	hsa-mir-10a	+	intron	HGNC_curated_transcript	ENSG00000120093	ENST00000460160	208414_s_at	3761316	17	46626232	46667634	hsa-miR-10a	hsa-miR-10a*
8251	hsa-mir-10a	+	intron	Vega_transcript	ENSG00000233101	ENST00000465846	236892_s_at	3725296	17	46627247	46683776	hsa-miR-10a	hsa-miR-10a*
8252	hsa-mir-10a	+	intron	Vega_transcript	ENSG00000233101	ENST00000465846	236892_s_at	3725291	17	46627247	46683776	hsa-miR-10a	hsa-miR-10a*
8253	hsa-mir-10a	+	intron	Vega_transcript	ENSG00000233101	ENST00000465846	236892_s_at	3725295	17	46627247	46683776	hsa-miR-10a	hsa-miR-10a*
8254	hsa-mir-10a	+	intron	Vega_transcript	ENSG00000233101	ENST00000465846	239791_at	3725296	17	46627247	46683776	hsa-miR-10a	hsa-miR-10a*
8255	hsa-mir-10a	+	intron	Vega_transcript	ENSG00000233101	ENST00000465846	239791_at	3725291	17	46627247	46683776	hsa-miR-10a	hsa-miR-10a*
8288	hsa-mir-10b	+	intron	HGNC_curated_transcript	ENSG00000128652	ENST00000432796	NA	2516900	2	177001340	177037830	hsa-miR-10b	hsa-miR-10b*
8289	hsa-mir-10b	+	intron	Vega_transcript	ENSG00000128652	ENST00000432796	NA	2516958	2	177001340	177037830	hsa-miR-10b	hsa-miR-10b*
8299	hsa-mir-181a-2	+	intron	HGNC_automatic_transcript	ENSG00000148200	ENST00000344523	207742_s_at	3225155	9	127279888	127533589	hsa-miR-181a	hsa-miR-181a-2*
8304	hsa-mir-181a-2	+	intron	Vega_transcript	ENSG00000148200	ENST00000344523	207742_s_at	3225156	9	127279888	127533589	hsa-miR-181a	hsa-miR-181a-2*
8634	hsa-mir-181b-1	+	intron	Clone_based_vega_transcript	ENSG00000229989	ENST00000432296	NA	2449999	1	198776622	198906558	hsa-miR-181b	NA
8635	hsa-mir-181b-1	+	intron	Vega_transcript	ENSG00000229989	ENST00000432296	NA	2450031	1	198776622	198906558	hsa-miR-181b	NA
8641	hsa-mir-199a-2	+	intron	Clone_based_vega_transcript	ENSG00000197959	ENST00000355305	1558502_s_at	2367471	1	171810621	172387606	hsa-miR-199a-5p	hsa-miR-199a-3p
8644	hsa-mir-199a-2	+	intron	Vega_transcript	ENSG00000197959	ENST00000355305	1558502_s_at	2367329	1	171810621	172387606	hsa-miR-199a-5p	hsa-miR-199a-3p
9028	hsa-mir-204	+	intron	HGNC_automatic_transcript	ENSG00000083067	ENST00000357533	233022_at	3209161	9	73149949	74061820	hsa-miR-204	NA
9029	hsa-mir-204	+	intron	HGNC_automatic_transcript	ENSG00000083067	ENST00000357533	233022_at	3209083	9	73149949	74061820	hsa-miR-204	NA
9030	hsa-mir-204	+	intron	HGNC_automatic_transcript	ENSG00000083067	ENST00000357533	233022_at	3209082	9	73149949	74061820	hsa-miR-204	NA
9031	hsa-mir-204	+	intron	HGNC_automatic_transcript	ENSG00000083067	ENST00000357533	233022_at	3209293	9	73149949	74061820	hsa-miR-204	NA
9032	hsa-mir-204	+	intron	HGNC_automatic_transcript	ENSG00000083067	ENST00000357533	233022_at	3209113	9	73149949	74061820	hsa-miR-204	NA
9033	hsa-mir-204	+	intron	HGNC_automatic_transcript	ENSG00000083067	ENST00000357533	233022_at	3209195	9	73149949	74061820	hsa-miR-204	NA
9034	hsa-mir-204	+	intron	HGNC_automatic_transcript	ENSG00000083067	ENST00000357533	233022_at	3209096	9	73149949	74061820	hsa-miR-204	NA
9035	hsa-mir-204	+	intron	HGNC_curated_transcript	ENSG00000083067	ENST00000357533	233022_at	3209294	9	73149949	74061820	hsa-miR-204	NA
9036	hsa-mir-204	+	intron	HGNC_curated_transcript	ENSG00000083067	ENST00000357533	233022_at	3209070	9	73149949	74061820	hsa-miR-204	NA
9037	hsa-mir-204	+	intron	HGNC_curated_transcript	ENSG00000083067	ENST00000357533	233022_at	3209101	9	73149949	74061820	hsa-miR-204	NA
9038	hsa-mir-204	+	intron	HGNC_curated_transcript	ENSG00000083067	ENST00000357533	233022_at	3209095	9	73149949	74061820	hsa-miR-204	NA
9039	hsa-mir-204	+	intron	HGNC_curated_transcript	ENSG00000083067	ENST00000357533	233022_at	3209065	9	73149949	74061820	hsa-miR-204	NA
9040	hsa-mir-204	+	intron	HGNC_curated_transcript	ENSG00000083067	ENST00000357533	233022_at	3209207	9	73149949	74061820	hsa-miR-204	NA
9041	hsa-mir-204	+	intron	HGNC_curated_transcript	ENSG00000083067	ENST00000357533	233022_at	3209105	9	73149949	74061820	hsa-miR-204	NA
9042	hsa-mir-204	+	intron	HGNC_curated_transcript	ENSG00000083067	ENST00000357533	233022_at	3209184	9	73149949	74061820	hsa-miR-204	NA
9043	hsa-mir-204	+	intron	HGNC_curated_transcript	ENSG00000083067	ENST00000357533	233022_at	3209206	9	73149949	74061820	hsa-miR-204	NA
9044	hsa-mir-204	+	intron	HGNC_curated_transcript	ENSG00000083067	ENST00000357533	233022_at	3209071	9	73149949	74061820	hsa-miR-204	NA
9045	hsa-mir-204	+	intron	HGNC_curated_transcript	ENSG00000083067	ENST00000357533	233022_at	3209102	9	73149949	74061820	hsa-miR-204	NA
9046	hsa-mir-204	+	intron	Vega_transcript	ENSG00000083067	ENST00000357533	233022_at	3209089	9	73149949	74061820	hsa-miR-204	NA
9047	hsa-mir-204	+	intron	Vega_transcript	ENSG00000083067	ENST00000357533	233022_at	3209162	9	73149949	74061820	hsa-miR-204	NA
9048	hsa-mir-204	+	intron	Vega_transcript	ENSG00000083067	ENST00000357533	233022_at	3209108	9	73149949	74061820	hsa-miR-204	NA
9049	hsa-mir-204	+	intron	Vega_transcript	ENSG00000083067	ENST00000357533	233022_at	3209130	9	73149949	74061820	hsa-miR-204	NA
9050	hsa-mir-204	+	intron	Vega_transcript	ENSG00000083067	ENST00000357533	233022_at	3209148	9	73149949	74061820	hsa-miR-204	NA
9051	hsa-mir-204	+	intron	Vega_transcript	ENSG00000083067	ENST00000357533	233022_at	3209066	9	73149949	74061820	hsa-miR-204	NA
9052	hsa-mir-204	+	intron	Vega_transcript	ENSG00000083067	ENST00000357533	233022_at	3209104	9	73149949	74061820	hsa-miR-204	NA
9053	hsa-mir-204	+	intron	Vega_transcript	ENSG00000083067	ENST00000357533	233022_at	3209112	9	73149949	74061820	hsa-miR-204	NA
9054	hsa-mir-204	+	intron	Vega_transcript	ENSG00000083067	ENST00000357533	233022_at	3209092	9	73149949	74061820	hsa-miR-204	NA
9055	hsa-mir-204	+	intron	Vega_transcript	ENSG00000083067	ENST00000357533	233022_at	3209072	9	73149949	74061820	hsa-miR-204	NA
9056	hsa-mir-204	+	intron	Vega_transcript	ENSG00000083067	ENST00000357533	233022_at	3209199	9	73149949	74061820	hsa-miR-204	NA
10526	hsa-mir-205	+	intron	Clone_based_vega_transcript	ENSG00000230937	ENST00000429156		2377994	1	209602165	209606183	hsa-miR-205	hsa-miR-205*
10533	hsa-mir-205	+	intron	Vega_transcript	ENSG00000230937	ENST00000431096		2377995	1	209602165	209606183	hsa-miR-205	hsa-miR-205*
10583	hsa-mir-211	+	intron	HGNC_automatic_transcript	ENSG00000134160	ENST00000256552	237069_s_at	3616046	15	31293264	31393910	hsa-miR-211	NA
10584	hsa-mir-211	+	intron	HGNC_automatic_transcript	ENSG00000134160	ENST00000256552	237069_s_at	3616047	15	31293264	31393910	hsa-miR-211	NA
10585	hsa-mir-211	+	intron	HGNC_curated_transcript	ENSG00000134160	ENST00000256552	237069_s_at	3616060	15	31293264	31393910	hsa-miR-211	NA
10586	hsa-mir-211	+	intron	Vega_transcript	ENSG00000134160	ENST00000256552	237069_s_at	3616093	15	31293264	31393910	hsa-miR-211	NA
10767	hsa-mir-181a-1	+	intron	Clone_based_vega_transcript	ENSG00000229989	ENST00000432296	NA	2449999	1	198776622	198906558	hsa-miR-181a	hsa-miR-181a*
10768	hsa-mir-181a-1	+	intron	Vega_transcript	ENSG00000229989	ENST00000432296	NA	2450031	1	198776622	198906558	hsa-miR-181a	hsa-miR-181a*
11037	hsa-mir-216a	+	intron	Clone_based_vega_transcript	ENSG00000226702	ENST00000446139	NA	2554103	2	56190326	56274461	hsa-miR-216a	NA
11038	hsa-mir-216a	+	intron	Vega_transcript	ENSG00000226702	ENST00000446139	NA	2554075	2	56190326	56274461	hsa-miR-216a	NA
11040	hsa-mir-217	+	intron	Clone_based_vega_transcript	ENSG00000226702	ENST00000446139	NA	2554103	2	56190326	56274461	hsa-miR-217	NA
11041	hsa-mir-217	+	intron	Vega_transcript	ENSG00000226702	ENST00000446139	NA	2554075	2	56190326	56274461	hsa-miR-217	NA
11043	hsa-mir-218-1	+	intron	HGNC_automatic_transcript	ENSG00000145147	ENST00000273739	209897_s_at	2720634	4	20254883	20622184	hsa-miR-218	hsa-miR-218-1*
11044	hsa-mir-218-1	+	intron	HGNC_curated_transcript	ENSG00000145147	ENST00000273739	209897_s_at	2720646	4	20254883	20622184	hsa-miR-218	hsa-miR-218-1*
11045	hsa-mir-218-1	+	intron	Vega_transcript	ENSG00000145147	ENST00000273739	209897_s_at	2720686	4	20254883	20622184	hsa-miR-218	hsa-miR-218-1*
11132	hsa-mir-218-2	+	intron	HGNC_automatic_transcript	ENSG00000184347	ENST00000332966	203813_s_at	2886245	5	168093072	168728133	hsa-miR-218	hsa-miR-218-2*
11133	hsa-mir-218-2	+	intron	HGNC_automatic_transcript	ENSG00000184347	ENST00000332966	203813_s_at	2886243	5	168093072	168728133	hsa-miR-218	hsa-miR-218-2*
11134	hsa-mir-218-2	+	intron	HGNC_automatic_transcript	ENSG00000184347	ENST00000332966	203813_s_at	2886225	5	168093072	168728133	hsa-miR-218	hsa-miR-218-2*
11135	hsa-mir-218-2	+	intron	HGNC_curated_transcript	ENSG00000184347	ENST00000332966	203813_s_at	2886214	5	168093072	168728133	hsa-miR-218	hsa-miR-218-2*
11136	hsa-mir-218-2	+	intron	Vega_transcript	ENSG00000184347	ENST00000332966	203813_s_at	2886239	5	168093072	168728133	hsa-miR-218	hsa-miR-218-2*
11319	hsa-mir-224	+	intron	HGNC_curated_transcript	ENSG00000102287	ENST00000359363	204537_s_at	4026013	X	151121596	151143152	hsa-miR-224	hsa-miR-224*
11320	hsa-mir-224	+	intron	HGNC_curated_transcript	ENSG00000102287	ENST00000359363	204537_s_at	4026019	X	151121596	151143152	hsa-miR-224	hsa-miR-224*
11321	hsa-mir-224	+	intron	HGNC_curated_transcript	ENSG00000102287	ENST00000359363	204537_s_at	4026012	X	151121596	151143152	hsa-miR-224	hsa-miR-224*
11324	hsa-mir-224	+	intron	HGNC_automatic_transcript	ENSG00000102287	ENST00000359363	204537_s_at	4026029	X	151121596	151143152	hsa-miR-224	hsa-miR-224*
11325	hsa-mir-224	+	intron	HGNC_automatic_transcript	ENSG00000102287	ENST00000359363	204537_s_at	4026020	X	151121596	151143152	hsa-miR-224	hsa-miR-224*
11326	hsa-mir-224	+	intron	Vega_transcript	ENSG00000102287	ENST00000359363	204537_s_at	4026032	X	151121596	151143152	hsa-miR-224	hsa-miR-224*
11327	hsa-mir-224	+	intron	Vega_transcript	ENSG00000102287	ENST00000359363	204537_s_at	4026011	X	151121596	151143152	hsa-miR-224	hsa-miR-224*
11328	hsa-mir-224	+	intron	Vega_transcript	ENSG00000102287	ENST00000359363	204537_s_at	4026014	X	151121596	151143152	hsa-miR-224	hsa-miR-224*
11413	hsa-let-7g	+	intron	HGNC_curated_transcript	ENSG00000164091	ENST00000296490	201934_at	2676042	3	52288437	52322036	hsa-let-7g	hsa-let-7g*
11414	hsa-let-7g	+	intron	HGNC_curated_transcript	ENSG00000164091	ENST00000296490	201934_at	2676056	3	52288437	52322036	hsa-let-7g	hsa-let-7g*
11415	hsa-let-7g	+	intron	HGNC_curated_transcript	ENSG00000164091	ENST00000296490	201934_at	2676047	3	52288437	52322036	hsa-let-7g	hsa-let-7g*
11416	hsa-let-7g	+	intron	Vega_transcript	ENSG00000164091	ENST00000296490	201934_at	2676051	3	52288437	52322036	hsa-let-7g	hsa-let-7g*
11417	hsa-let-7g	+	intron	Vega_transcript	ENSG00000164091	ENST00000296490	201934_at	2676048	3	52288437	52322036	hsa-let-7g	hsa-let-7g*
11418	hsa-let-7g	+	intron	Vega_transcript	ENSG00000164091	ENST00000296490	201934_at	2676043	3	52288437	52322036	hsa-let-7g	hsa-let-7g*
11577	hsa-mir-15b	+	intron	HGNC_curated_transcript	ENSG00000113810	ENST00000344722	201664_at	2650247	3	160117062	160152750	hsa-miR-15b	hsa-miR-15b*
11578	hsa-mir-15b	+	intron	HGNC_curated_transcript	ENSG00000113810	ENST00000344722	201664_at	2650240	3	160117062	160152750	hsa-miR-15b	hsa-miR-15b*
11579	hsa-mir-15b	+	intron	HGNC_curated_transcript	ENSG00000113810	ENST00000344722	201664_at	2650262	3	160117062	160152750	hsa-miR-15b	hsa-miR-15b*
11580	hsa-mir-15b	+	intron	HGNC_curated_transcript	ENSG00000113810	ENST00000344722	201664_at	2650208	3	160117062	160152750	hsa-miR-15b	hsa-miR-15b*
11581	hsa-mir-15b	+	intron	HGNC_curated_transcript	ENSG00000113810	ENST00000344722	201664_at	2650215	3	160117062	160152750	hsa-miR-15b	hsa-miR-15b*
11582	hsa-mir-15b	+	intron	HGNC_curated_transcript	ENSG00000113810	ENST00000344722	201664_at	2650254	3	160117062	160152750	hsa-miR-15b	hsa-miR-15b*
11583	hsa-mir-15b	+	intron	HGNC_curated_transcript	ENSG00000113810	ENST00000344722	201664_at	2650227	3	160117062	160152750	hsa-miR-15b	hsa-miR-15b*
11584	hsa-mir-15b	+	intron	HGNC_curated_transcript	ENSG00000113810	ENST00000344722	201664_at	2650237	3	160117062	160152750	hsa-miR-15b	hsa-miR-15b*
11585	hsa-mir-15b	+	intron	HGNC_curated_transcript	ENSG00000113810	ENST00000344722	201664_at	2650256	3	160117062	160152750	hsa-miR-15b	hsa-miR-15b*
11586	hsa-mir-15b	+	intron	HGNC_curated_transcript	ENSG00000113810	ENST00000344722	201664_at	2650259	3	160117062	160152750	hsa-miR-15b	hsa-miR-15b*
11587	hsa-mir-15b	+	intron	HGNC_curated_transcript	ENSG00000113810	ENST00000344722	201664_at	2650258	3	160117062	160152750	hsa-miR-15b	hsa-miR-15b*
11588	hsa-mir-15b	+	intron	HGNC_curated_transcript	ENSG00000113810	ENST00000344722	201664_at	2650244	3	160117062	160152750	hsa-miR-15b	hsa-miR-15b*
11589	hsa-mir-15b	+	intron	HGNC_curated_transcript	ENSG00000113810	ENST00000344722	201664_at	2650248	3	160117062	160152750	hsa-miR-15b	hsa-miR-15b*
11590	hsa-mir-15b	+	intron	HGNC_automatic_transcript	ENSG00000113810	ENST00000344722	201664_at	2650235	3	160117062	160152750	hsa-miR-15b	hsa-miR-15b*
11591	hsa-mir-15b	+	intron	HGNC_automatic_transcript	ENSG00000113810	ENST00000344722	201664_at	2650228	3	160117062	160152750	hsa-miR-15b	hsa-miR-15b*
11593	hsa-mir-15b	+	intron	Vega_transcript	ENSG00000113810	ENST00000344722	201664_at	2650263	3	160117062	160152750	hsa-miR-15b	hsa-miR-15b*
11594	hsa-mir-15b	+	intron	Vega_transcript	ENSG00000113810	ENST00000344722	201664_at	2650229	3	160117062	160152750	hsa-miR-15b	hsa-miR-15b*
11595	hsa-mir-15b	+	intron	Vega_transcript	ENSG00000113810	ENST00000344722	201664_at	2650264	3	160117062	160152750	hsa-miR-15b	hsa-miR-15b*
11596	hsa-mir-15b	+	intron	Vega_transcript	ENSG00000113810	ENST00000344722	201664_at	2650216	3	160117062	160152750	hsa-miR-15b	hsa-miR-15b*
11597	hsa-mir-15b	+	intron	Vega_transcript	ENSG00000113810	ENST00000344722	201664_at	2650211	3	160117062	160152750	hsa-miR-15b	hsa-miR-15b*
11598	hsa-mir-15b	+	intron	Vega_transcript	ENSG00000113810	ENST00000344722	201664_at	2650246	3	160117062	160152750	hsa-miR-15b	hsa-miR-15b*
11599	hsa-mir-15b	+	intron	Vega_transcript	ENSG00000113810	ENST00000344722	201664_at	2650232	3	160117062	160152750	hsa-miR-15b	hsa-miR-15b*
11600	hsa-mir-15b	+	intron	Vega_transcript	ENSG00000113810	ENST00000344722	201664_at	2650212	3	160117062	160152750	hsa-miR-15b	hsa-miR-15b*
11601	hsa-mir-15b	+	intron	Vega_transcript	ENSG00000113810	ENST00000344722	201664_at	2650210	3	160117062	160152750	hsa-miR-15b	hsa-miR-15b*
11602	hsa-mir-15b	+	intron	Vega_transcript	ENSG00000113810	ENST00000344722	201664_at	2650255	3	160117062	160152750	hsa-miR-15b	hsa-miR-15b*
11603	hsa-mir-15b	+	intron	Vega_transcript	ENSG00000113810	ENST00000344722	201664_at	2650209	3	160117062	160152750	hsa-miR-15b	hsa-miR-15b*
11604	hsa-mir-15b	+	intron	Vega_transcript	ENSG00000113810	ENST00000344722	201664_at	2650213	3	160117062	160152750	hsa-miR-15b	hsa-miR-15b*
11605	hsa-mir-15b	+	intron	Vega_transcript	ENSG00000113810	ENST00000344722	201664_at	2650245	3	160117062	160152750	hsa-miR-15b	hsa-miR-15b*
12005	hsa-mir-23b	+	intron	HGNC_automatic_transcript	ENSG00000148120	ENST00000297979	212848_s_at	3180381	9	97488981	97849441	hsa-miR-23b*	hsa-miR-23b
12006	hsa-mir-23b	+	intron	HGNC_automatic_transcript	ENSG00000148120	ENST00000297979	212848_s_at	3180438	9	97488981	97849441	hsa-miR-23b*	hsa-miR-23b
12007	hsa-mir-23b	+	intron	HGNC_automatic_transcript	ENSG00000148120	ENST00000297979	212848_s_at	3180392	9	97488981	97849441	hsa-miR-23b*	hsa-miR-23b
12008	hsa-mir-23b	+	intron	HGNC_automatic_transcript	ENSG00000148120	ENST00000297979	212848_s_at	3180346	9	97488981	97849441	hsa-miR-23b*	hsa-miR-23b
12009	hsa-mir-23b	+	intron	HGNC_automatic_transcript	ENSG00000148120	ENST00000297979	212848_s_at	3180355	9	97488981	97849441	hsa-miR-23b*	hsa-miR-23b
12010	hsa-mir-23b	+	intron	HGNC_curated_transcript	ENSG00000148120	ENST00000297979	212848_s_at	3180376	9	97488981	97849441	hsa-miR-23b*	hsa-miR-23b
12011	hsa-mir-23b	+	intron	HGNC_curated_transcript	ENSG00000148120	ENST00000297979	212848_s_at	3180356	9	97488981	97849441	hsa-miR-23b*	hsa-miR-23b
12012	hsa-mir-23b	+	intron	HGNC_curated_transcript	ENSG00000148120	ENST00000297979	212848_s_at	3180427	9	97488981	97849441	hsa-miR-23b*	hsa-miR-23b
12013	hsa-mir-23b	+	intron	HGNC_curated_transcript	ENSG00000148120	ENST00000297979	212848_s_at	3180424	9	97488981	97849441	hsa-miR-23b*	hsa-miR-23b
12014	hsa-mir-23b	+	intron	HGNC_curated_transcript	ENSG00000148120	ENST00000297979	212848_s_at	3180344	9	97488981	97849441	hsa-miR-23b*	hsa-miR-23b
12015	hsa-mir-23b	+	intron	HGNC_curated_transcript	ENSG00000148120	ENST00000297979	212848_s_at	3180343	9	97488981	97849441	hsa-miR-23b*	hsa-miR-23b
12016	hsa-mir-23b	+	intron	Vega_transcript	ENSG00000148120	ENST00000297979	212848_s_at	3180377	9	97488981	97849441	hsa-miR-23b*	hsa-miR-23b
12017	hsa-mir-23b	+	intron	Vega_transcript	ENSG00000148120	ENST00000297979	212848_s_at	3180439	9	97488981	97849441	hsa-miR-23b*	hsa-miR-23b
12018	hsa-mir-23b	+	intron	Vega_transcript	ENSG00000148120	ENST00000297979	212848_s_at	3180440	9	97488981	97849441	hsa-miR-23b*	hsa-miR-23b
12019	hsa-mir-23b	+	intron	Vega_transcript	ENSG00000148120	ENST00000297979	212848_s_at	3180391	9	97488981	97849441	hsa-miR-23b*	hsa-miR-23b
12020	hsa-mir-23b	+	intron	Vega_transcript	ENSG00000148120	ENST00000297979	212848_s_at	3180352	9	97488981	97849441	hsa-miR-23b*	hsa-miR-23b
12021	hsa-mir-23b	+	intron	Vega_transcript	ENSG00000148120	ENST00000297979	212848_s_at	3180418	9	97488981	97849441	hsa-miR-23b*	hsa-miR-23b
12156	hsa-mir-27b	+	intron	HGNC_automatic_transcript	ENSG00000148120	ENST00000297979	212848_s_at	3180381	9	97488981	97849441	hsa-miR-27b*	hsa-miR-27b
12157	hsa-mir-27b	+	intron	HGNC_automatic_transcript	ENSG00000148120	ENST00000297979	212848_s_at	3180438	9	97488981	97849441	hsa-miR-27b*	hsa-miR-27b
12158	hsa-mir-27b	+	intron	HGNC_automatic_transcript	ENSG00000148120	ENST00000297979	212848_s_at	3180392	9	97488981	97849441	hsa-miR-27b*	hsa-miR-27b
12159	hsa-mir-27b	+	intron	HGNC_automatic_transcript	ENSG00000148120	ENST00000297979	212848_s_at	3180346	9	97488981	97849441	hsa-miR-27b*	hsa-miR-27b
12160	hsa-mir-27b	+	intron	HGNC_automatic_transcript	ENSG00000148120	ENST00000297979	212848_s_at	3180355	9	97488981	97849441	hsa-miR-27b*	hsa-miR-27b
12161	hsa-mir-27b	+	intron	HGNC_curated_transcript	ENSG00000148120	ENST00000297979	212848_s_at	3180376	9	97488981	97849441	hsa-miR-27b*	hsa-miR-27b
12162	hsa-mir-27b	+	intron	HGNC_curated_transcript	ENSG00000148120	ENST00000297979	212848_s_at	3180356	9	97488981	97849441	hsa-miR-27b*	hsa-miR-27b
12163	hsa-mir-27b	+	intron	HGNC_curated_transcript	ENSG00000148120	ENST00000297979	212848_s_at	3180427	9	97488981	97849441	hsa-miR-27b*	hsa-miR-27b
12164	hsa-mir-27b	+	intron	HGNC_curated_transcript	ENSG00000148120	ENST00000297979	212848_s_at	3180424	9	97488981	97849441	hsa-miR-27b*	hsa-miR-27b
12165	hsa-mir-27b	+	intron	HGNC_curated_transcript	ENSG00000148120	ENST00000297979	212848_s_at	3180344	9	97488981	97849441	hsa-miR-27b*	hsa-miR-27b
12166	hsa-mir-27b	+	intron	HGNC_curated_transcript	ENSG00000148120	ENST00000297979	212848_s_at	3180343	9	97488981	97849441	hsa-miR-27b*	hsa-miR-27b
12167	hsa-mir-27b	+	intron	Vega_transcript	ENSG00000148120	ENST00000297979	212848_s_at	3180377	9	97488981	97849441	hsa-miR-27b*	hsa-miR-27b
12168	hsa-mir-27b	+	intron	Vega_transcript	ENSG00000148120	ENST00000297979	212848_s_at	3180439	9	97488981	97849441	hsa-miR-27b*	hsa-miR-27b
12169	hsa-mir-27b	+	intron	Vega_transcript	ENSG00000148120	ENST00000297979	212848_s_at	3180440	9	97488981	97849441	hsa-miR-27b*	hsa-miR-27b
12170	hsa-mir-27b	+	intron	Vega_transcript	ENSG00000148120	ENST00000297979	212848_s_at	3180391	9	97488981	97849441	hsa-miR-27b*	hsa-miR-27b
12171	hsa-mir-27b	+	intron	Vega_transcript	ENSG00000148120	ENST00000297979	212848_s_at	3180352	9	97488981	97849441	hsa-miR-27b*	hsa-miR-27b
12172	hsa-mir-27b	+	intron	Vega_transcript	ENSG00000148120	ENST00000297979	212848_s_at	3180418	9	97488981	97849441	hsa-miR-27b*	hsa-miR-27b
12308	hsa-mir-128-1	+	intron	HGNC_curated_transcript	ENSG00000048991	ENST00000264160	202754_at	2507403	2	136289025	136482840	hsa-miR-128	NA
12309	hsa-mir-128-1	+	intron	HGNC_curated_transcript	ENSG00000048991	ENST00000264160	202754_at	2507460	2	136289025	136482840	hsa-miR-128	NA
12310	hsa-mir-128-1	+	intron	HGNC_curated_transcript	ENSG00000048991	ENST00000264160	202754_at	2507445	2	136289025	136482840	hsa-miR-128	NA
12311	hsa-mir-128-1	+	intron	HGNC_curated_transcript	ENSG00000048991	ENST00000264160	202754_at	2507476	2	136289025	136482840	hsa-miR-128	NA
12312	hsa-mir-128-1	+	intron	HGNC_curated_transcript	ENSG00000048991	ENST00000264160	202754_at	2507437	2	136289025	136482840	hsa-miR-128	NA
12313	hsa-mir-128-1	+	intron	HGNC_automatic_transcript	ENSG00000048991	ENST00000264160	202754_at	2507415	2	136289025	136482840	hsa-miR-128	NA
12314	hsa-mir-128-1	+	intron	HGNC_automatic_transcript	ENSG00000048991	ENST00000264160	202754_at	2507483	2	136289025	136482840	hsa-miR-128	NA
12315	hsa-mir-128-1	+	intron	HGNC_automatic_transcript	ENSG00000048991	ENST00000264160	202754_at	2507427	2	136289025	136482840	hsa-miR-128	NA
12316	hsa-mir-128-1	+	intron	Vega_transcript	ENSG00000048991	ENST00000264160	202754_at	2507444	2	136289025	136482840	hsa-miR-128	NA
12317	hsa-mir-128-1	+	intron	Vega_transcript	ENSG00000048991	ENST00000264160	202754_at	2507420	2	136289025	136482840	hsa-miR-128	NA
12318	hsa-mir-128-1	+	intron	Vega_transcript	ENSG00000048991	ENST00000264160	202754_at	2507449	2	136289025	136482840	hsa-miR-128	NA
12319	hsa-mir-128-1	+	intron	Vega_transcript	ENSG00000048991	ENST00000264160	202754_at	2507405	2	136289025	136482840	hsa-miR-128	NA
12320	hsa-mir-128-1	+	intron	Vega_transcript	ENSG00000048991	ENST00000264160	202754_at	2507402	2	136289025	136482840	hsa-miR-128	NA
12699	hsa-mir-133a-2	+	intron	HGNC_curated_transcript	ENSG00000174407	ENST00000370523	232892_at	3913339	20	61147660	61167971	hsa-miR-133a	NA
12701	hsa-mir-133a-2	+	intron	HGNC_automatic_transcript	ENSG00000174407	ENST00000370523	232892_at	3913365	20	61147660	61167971	hsa-miR-133a	NA
12703	hsa-mir-133a-2	+	intron	Vega_transcript	ENSG00000174407	ENST00000370523	232892_at	3913338	20	61147660	61167971	hsa-miR-133a	NA
12726	hsa-mir-135a-1	+	intron	Clone_based_vega_transcript	ENSG00000168237	ENST00000411757	238518_x_at	2623630	3	52321105	52329272	hsa-miR-135a	hsa-miR-135a*
12727	hsa-mir-135a-1	+	intron	Clone_based_vega_transcript	ENSG00000168237	ENST00000411757	238518_x_at	2623616	3	52321105	52329272	hsa-miR-135a	hsa-miR-135a*
12728	hsa-mir-135a-1	+	intron	Vega_transcript	ENSG00000168237	ENST00000411757	238518_x_at	2623627	3	52321105	52329272	hsa-miR-135a	hsa-miR-135a*
12729	hsa-mir-135a-1	+	intron	Vega_transcript	ENSG00000168237	ENST00000411757	238518_x_at	2623625	3	52321105	52329272	hsa-miR-135a	hsa-miR-135a*
12773	hsa-mir-140	+	intron	HGNC_automatic_transcript	ENSG00000198373	ENST00000356003	204022_at	3666974	16	69796209	69975644	hsa-miR-140-5p	hsa-miR-140-3p
12774	hsa-mir-140	+	intron	HGNC_automatic_transcript	ENSG00000198373	ENST00000356003	204022_at	3666942	16	69796209	69975644	hsa-miR-140-5p	hsa-miR-140-3p
12775	hsa-mir-140	+	intron	HGNC_curated_transcript	ENSG00000198373	ENST00000356003	204022_at	3666969	16	69796209	69975644	hsa-miR-140-5p	hsa-miR-140-3p
12776	hsa-mir-140	+	intron	Vega_transcript	ENSG00000198373	ENST00000356003	204022_at	3666909	16	69796209	69975644	hsa-miR-140-5p	hsa-miR-140-3p
12939	hsa-mir-152	+	intron	HGNC_automatic_transcript	ENSG00000005243	ENST00000006101	219561_at	3761082	17	46103535	46115139	hsa-miR-152	NA
12949	hsa-mir-153-1	+	intron	HGNC_curated_transcript	ENSG00000054356	ENST00000295718	204945_at	2600103	2	220154345	220174370	hsa-miR-153	NA
12950	hsa-mir-153-1	+	intron	HGNC_curated_transcript	ENSG00000054356	ENST00000295718	204945_at	2600132	2	220154345	220174370	hsa-miR-153	NA
12951	hsa-mir-153-1	+	intron	HGNC_curated_transcript	ENSG00000054356	ENST00000295718	204945_at	2600091	2	220154345	220174370	hsa-miR-153	NA
12952	hsa-mir-153-1	+	intron	HGNC_curated_transcript	ENSG00000054356	ENST00000295718	204945_at	2600131	2	220154345	220174370	hsa-miR-153	NA
12953	hsa-mir-153-1	+	intron	HGNC_curated_transcript	ENSG00000054356	ENST00000295718	204945_at	2600092	2	220154345	220174370	hsa-miR-153	NA
12954	hsa-mir-153-1	+	intron	HGNC_curated_transcript	ENSG00000054356	ENST00000295718	204945_at	2600121	2	220154345	220174370	hsa-miR-153	NA
12955	hsa-mir-153-1	+	intron	HGNC_automatic_transcript	ENSG00000054356	ENST00000295718	204945_at	2600133	2	220154345	220174370	hsa-miR-153	NA
12956	hsa-mir-153-1	+	intron	Vega_transcript	ENSG00000054356	ENST00000295718	204945_at	2600117	2	220154345	220174370	hsa-miR-153	NA
12957	hsa-mir-153-1	+	intron	Vega_transcript	ENSG00000054356	ENST00000295718	204945_at	2600128	2	220154345	220174370	hsa-miR-153	NA
12958	hsa-mir-153-1	+	intron	Vega_transcript	ENSG00000054356	ENST00000295718	204945_at	2600107	2	220154345	220174370	hsa-miR-153	NA
12959	hsa-mir-153-1	+	intron	Vega_transcript	ENSG00000054356	ENST00000295718	204945_at	2600108	2	220154345	220174370	hsa-miR-153	NA
12960	hsa-mir-153-1	+	intron	Vega_transcript	ENSG00000054356	ENST00000295718	204945_at	2600114	2	220154345	220174370	hsa-miR-153	NA
12961	hsa-mir-153-1	+	intron	Vega_transcript	ENSG00000054356	ENST00000295718	204945_at	2600130	2	220154345	220174370	hsa-miR-153	NA
13086	hsa-mir-153-2	+	intron	HGNC_curated_transcript	ENSG00000155093	ENST00000389413	203029_s_at	3081916	7	157331750	158380480	hsa-miR-153	NA
13087	hsa-mir-153-2	+	intron	HGNC_curated_transcript	ENSG00000155093	ENST00000389413	203029_s_at	3081897	7	157331750	158380480	hsa-miR-153	NA
13088	hsa-mir-153-2	+	intron	HGNC_curated_transcript	ENSG00000155093	ENST00000389413	203029_s_at	3081895	7	157331750	158380480	hsa-miR-153	NA
13089	hsa-mir-153-2	+	intron	HGNC_curated_transcript	ENSG00000155093	ENST00000389413	203029_s_at	3081932	7	157331750	158380480	hsa-miR-153	NA
13090	hsa-mir-153-2	+	intron	HGNC_automatic_transcript	ENSG00000155093	ENST00000389413	203029_s_at	3081961	7	157331750	158380480	hsa-miR-153	NA
13091	hsa-mir-153-2	+	intron	Vega_transcript	ENSG00000155093	ENST00000389413	203029_s_at	3081997	7	157331750	158380480	hsa-miR-153	NA
13092	hsa-mir-153-2	+	intron	Vega_transcript	ENSG00000155093	ENST00000389413	203029_s_at	3081919	7	157331750	158380480	hsa-miR-153	NA
13093	hsa-mir-153-2	+	intron	Vega_transcript	ENSG00000155093	ENST00000389413	203029_s_at	3082011	7	157331750	158380480	hsa-miR-153	NA
13094	hsa-mir-153-2	+	intron	Vega_transcript	ENSG00000155093	ENST00000389413	203029_s_at	3082044	7	157331750	158380480	hsa-miR-153	NA
13490	hsa-mir-191	+	intron	HGNC_curated_transcript	ENSG00000178149	ENST00000313778	221934_s_at	2673834	3	49052921	49059726	hsa-miR-191	hsa-miR-191*
13491	hsa-mir-191	+	intron	HGNC_curated_transcript	ENSG00000178149	ENST00000313778	221934_s_at	2673842	3	49052921	49059726	hsa-miR-191	hsa-miR-191*
13492	hsa-mir-191	+	intron	HGNC_curated_transcript	ENSG00000178149	ENST00000313778	221934_s_at	2673860	3	49052921	49059726	hsa-miR-191	hsa-miR-191*
13493	hsa-mir-191	+	intron	HGNC_curated_transcript	ENSG00000178149	ENST00000313778	221934_s_at	2673837	3	49052921	49059726	hsa-miR-191	hsa-miR-191*
13495	hsa-mir-191	+	intron	Vega_transcript	ENSG00000178149	ENST00000313778	221934_s_at	2673862	3	49052921	49059726	hsa-miR-191	hsa-miR-191*
13496	hsa-mir-191	+	intron	Vega_transcript	ENSG00000178149	ENST00000313778	221934_s_at	2673833	3	49052921	49059726	hsa-miR-191	hsa-miR-191*
13497	hsa-mir-191	+	intron	Vega_transcript	ENSG00000178149	ENST00000313778	221934_s_at	2673847	3	49052921	49059726	hsa-miR-191	hsa-miR-191*
13498	hsa-mir-191	+	intron	Vega_transcript	ENSG00000178149	ENST00000313778	221934_s_at	2673839	3	49052921	49059726	hsa-miR-191	hsa-miR-191*
13597	hsa-mir-9-1	+	intron	HGNC_curated_transcript	ENSG00000125462	ENST00000310027	205103_at	2438269	1	156374044	156400493	hsa-miR-9	hsa-miR-9*
13598	hsa-mir-9-1	+	intron	HGNC_curated_transcript	ENSG00000125462	ENST00000310027	205103_at	2438171	1	156374044	156400493	hsa-miR-9	hsa-miR-9*
13599	hsa-mir-9-1	+	intron	HGNC_curated_transcript	ENSG00000125462	ENST00000310027	205103_at	2438204	1	156374044	156400493	hsa-miR-9	hsa-miR-9*
13600	hsa-mir-9-1	+	intron	HGNC_curated_transcript	ENSG00000125462	ENST00000310027	205103_at	2438170	1	156374044	156400493	hsa-miR-9	hsa-miR-9*
13601	hsa-mir-9-1	+	intron	HGNC_curated_transcript	ENSG00000125462	ENST00000310027	205103_at	2438176	1	156374044	156400493	hsa-miR-9	hsa-miR-9*
13602	hsa-mir-9-1	+	intron	HGNC_curated_transcript	ENSG00000125462	ENST00000310027	205103_at	2438205	1	156374044	156400493	hsa-miR-9	hsa-miR-9*
13603	hsa-mir-9-1	+	intron	HGNC_curated_transcript	ENSG00000125462	ENST00000310027	205103_at	2438190	1	156374044	156400493	hsa-miR-9	hsa-miR-9*
13604	hsa-mir-9-1	+	intron	HGNC_curated_transcript	ENSG00000125462	ENST00000357975	205103_at	2438269	1	156374044	156400493	hsa-miR-9	hsa-miR-9*
13605	hsa-mir-9-1	+	intron	HGNC_curated_transcript	ENSG00000125462	ENST00000357975	205103_at	2438171	1	156374044	156400493	hsa-miR-9	hsa-miR-9*
13606	hsa-mir-9-1	+	intron	HGNC_curated_transcript	ENSG00000125462	ENST00000357975	205103_at	2438204	1	156374044	156400493	hsa-miR-9	hsa-miR-9*
13607	hsa-mir-9-1	+	intron	HGNC_curated_transcript	ENSG00000125462	ENST00000357975	205103_at	2438170	1	156374044	156400493	hsa-miR-9	hsa-miR-9*
13608	hsa-mir-9-1	+	intron	HGNC_curated_transcript	ENSG00000125462	ENST00000357975	205103_at	2438176	1	156374044	156400493	hsa-miR-9	hsa-miR-9*
13609	hsa-mir-9-1	+	intron	HGNC_curated_transcript	ENSG00000125462	ENST00000357975	205103_at	2438205	1	156374044	156400493	hsa-miR-9	hsa-miR-9*
13610	hsa-mir-9-1	+	intron	HGNC_curated_transcript	ENSG00000125462	ENST00000357975	205103_at	2438190	1	156374044	156400493	hsa-miR-9	hsa-miR-9*
13611	hsa-mir-9-1	+	intron	HGNC_curated_transcript	ENSG00000125462	ENST00000357975	205103_at	2438174	1	156374044	156400493	hsa-miR-9	hsa-miR-9*
13612	hsa-mir-9-1	+	intron	HGNC_automatic_transcript	ENSG00000125462	ENST00000368243	205103_at	2438193	1	156374044	156400493	hsa-miR-9	hsa-miR-9*
13613	hsa-mir-9-1	+	intron	Vega_transcript	ENSG00000125462	ENST00000368243	205103_at	2438194	1	156374044	156400493	hsa-miR-9	hsa-miR-9*
13614	hsa-mir-9-1	+	intron	Vega_transcript	ENSG00000125462	ENST00000368243	205103_at	2438269	1	156374044	156400493	hsa-miR-9	hsa-miR-9*
13615	hsa-mir-9-1	+	intron	Vega_transcript	ENSG00000125462	ENST00000368243	205103_at	2438171	1	156374044	156400493	hsa-miR-9	hsa-miR-9*
13616	hsa-mir-9-1	+	intron	Vega_transcript	ENSG00000125462	ENST00000368243	205103_at	2438204	1	156374044	156400493	hsa-miR-9	hsa-miR-9*
13617	hsa-mir-9-1	+	intron	Vega_transcript	ENSG00000125462	ENST00000368243	205103_at	2438170	1	156374044	156400493	hsa-miR-9	hsa-miR-9*
13618	hsa-mir-9-1	+	intron	Vega_transcript	ENSG00000125462	ENST00000368243	205103_at	2438176	1	156374044	156400493	hsa-miR-9	hsa-miR-9*
13619	hsa-mir-9-1	+	intron	Vega_transcript	ENSG00000125462	ENST00000368243	205103_at	2438190	1	156374044	156400493	hsa-miR-9	hsa-miR-9*
13620	hsa-mir-9-1	+	intron	Vega_transcript	ENSG00000125462	ENST00000368243	205103_at	2438174	1	156374044	156400493	hsa-miR-9	hsa-miR-9*
13621	hsa-mir-9-1	+	intron	Vega_transcript	ENSG00000125462	ENST00000400991	205103_at	2438269	1	156374044	156400493	hsa-miR-9	hsa-miR-9*
13622	hsa-mir-9-1	+	intron	Vega_transcript	ENSG00000125462	ENST00000400991	205103_at	2438171	1	156374044	156400493	hsa-miR-9	hsa-miR-9*
13623	hsa-mir-9-1	+	intron	Vega_transcript	ENSG00000125462	ENST00000400991	205103_at	2438204	1	156374044	156400493	hsa-miR-9	hsa-miR-9*
13624	hsa-mir-9-1	+	intron	Vega_transcript	ENSG00000125462	ENST00000400991	205103_at	2438170	1	156374044	156400493	hsa-miR-9	hsa-miR-9*
13625	hsa-mir-9-1	+	intron	Vega_transcript	ENSG00000125462	ENST00000400991	205103_at	2438205	1	156374044	156400493	hsa-miR-9	hsa-miR-9*
13626	hsa-mir-9-1	+	intron	Vega_transcript	ENSG00000125462	ENST00000463309		2438186	1	156374044	156400493	hsa-miR-9	hsa-miR-9*
13627	hsa-mir-9-1	+	intron	Vega_transcript	ENSG00000125462	ENST00000463309		2438201	1	156374044	156400493	hsa-miR-9	hsa-miR-9*
13696	hsa-mir-125b-2	+	intron	HGNC_curated_transcript	ENSG00000215386	ENST00000308787	1559901_s_at	3915214	21	17442842	17982094	hsa-miR-125b	hsa-miR-125b-2*
13697	hsa-mir-125b-2	+	intron	HGNC_curated_transcript	ENSG00000215386	ENST00000308787	1559901_s_at	3915194	21	17442842	17982094	hsa-miR-125b	hsa-miR-125b-2*
13698	hsa-mir-125b-2	+	intron	HGNC_curated_transcript	ENSG00000215386	ENST00000308787	1559901_s_at	3915317	21	17442842	17982094	hsa-miR-125b	hsa-miR-125b-2*
13699	hsa-mir-125b-2	+	intron	HGNC_curated_transcript	ENSG00000215386	ENST00000308787	1559901_s_at	3915201	21	17442842	17982094	hsa-miR-125b	hsa-miR-125b-2*
13700	hsa-mir-125b-2	+	intron	HGNC_curated_transcript	ENSG00000215386	ENST00000308787	1559901_s_at	3915291	21	17442842	17982094	hsa-miR-125b	hsa-miR-125b-2*
13701	hsa-mir-125b-2	+	intron	HGNC_curated_transcript	ENSG00000215386	ENST00000308787	1559901_s_at	3915202	21	17442842	17982094	hsa-miR-125b	hsa-miR-125b-2*
13702	hsa-mir-125b-2	+	intron	HGNC_curated_transcript	ENSG00000215386	ENST00000308787	1559901_s_at	3915257	21	17442842	17982094	hsa-miR-125b	hsa-miR-125b-2*
13703	hsa-mir-125b-2	+	intron	HGNC_curated_transcript	ENSG00000215386	ENST00000308787	1559901_s_at	3915275	21	17442842	17982094	hsa-miR-125b	hsa-miR-125b-2*
13704	hsa-mir-125b-2	+	intron	HGNC_automatic_transcript	ENSG00000215386	ENST00000308787	1559901_s_at	3915192	21	17442842	17982094	hsa-miR-125b	hsa-miR-125b-2*
13705	hsa-mir-125b-2	+	intron	Vega_transcript	ENSG00000215386	ENST00000308787	1559901_s_at	3915318	21	17442842	17982094	hsa-miR-125b	hsa-miR-125b-2*
13706	hsa-mir-125b-2	+	intron	Vega_transcript	ENSG00000215386	ENST00000308787	1559901_s_at	3915193	21	17442842	17982094	hsa-miR-125b	hsa-miR-125b-2*
13707	hsa-mir-125b-2	+	intron	Vega_transcript	ENSG00000215386	ENST00000400178	1559901_s_at	3915214	21	17442842	17982094	hsa-miR-125b	hsa-miR-125b-2*
13708	hsa-mir-125b-2	+	intron	Vega_transcript	ENSG00000215386	ENST00000400178	1559901_s_at	3915194	21	17442842	17982094	hsa-miR-125b	hsa-miR-125b-2*
13709	hsa-mir-125b-2	+	intron	Vega_transcript	ENSG00000215386	ENST00000400178	1559901_s_at	3915317	21	17442842	17982094	hsa-miR-125b	hsa-miR-125b-2*
13710	hsa-mir-125b-2	+	intron	Vega_transcript	ENSG00000215386	ENST00000400178	1559901_s_at	3915201	21	17442842	17982094	hsa-miR-125b	hsa-miR-125b-2*
13711	hsa-mir-125b-2	+	intron	Vega_transcript	ENSG00000215386	ENST00000400178	1559901_s_at	3915202	21	17442842	17982094	hsa-miR-125b	hsa-miR-125b-2*
13712	hsa-mir-125b-2	+	intron	Vega_transcript	ENSG00000215386	ENST00000400178	1559901_s_at	3915257	21	17442842	17982094	hsa-miR-125b	hsa-miR-125b-2*
13780	hsa-mir-126	+	intron	HGNC_curated_transcript	ENSG00000172889	ENST00000308874	218825_at	3194545	9	139553308	139567130	hsa-miR-126*	hsa-miR-126
13781	hsa-mir-126	+	intron	HGNC_curated_transcript	ENSG00000172889	ENST00000308874	218825_at	3194557	9	139553308	139567130	hsa-miR-126*	hsa-miR-126
13782	hsa-mir-126	+	intron	HGNC_curated_transcript	ENSG00000172889	ENST00000308874	218825_at	3194536	9	139553308	139567130	hsa-miR-126*	hsa-miR-126
13783	hsa-mir-126	+	intron	HGNC_curated_transcript	ENSG00000172889	ENST00000308874	218825_at	3194525	9	139553308	139567130	hsa-miR-126*	hsa-miR-126
13784	hsa-mir-126	+	intron	HGNC_automatic_transcript	ENSG00000172889	ENST00000308874	218825_at	3194538	9	139553308	139567130	hsa-miR-126*	hsa-miR-126
13785	hsa-mir-126	+	intron	Vega_transcript	ENSG00000172889	ENST00000308874	218825_at	3194544	9	139553308	139567130	hsa-miR-126*	hsa-miR-126
13786	hsa-mir-126	+	intron	Vega_transcript	ENSG00000172889	ENST00000308874	218825_at	3194551	9	139553308	139567130	hsa-miR-126*	hsa-miR-126
13787	hsa-mir-126	+	intron	Vega_transcript	ENSG00000172889	ENST00000308874	218825_at	3194531	9	139553308	139567130	hsa-miR-126*	hsa-miR-126
13788	hsa-mir-126	+	intron	Vega_transcript	ENSG00000172889	ENST00000308874	218825_at	3194543	9	139553308	139567130	hsa-miR-126*	hsa-miR-126
13868	hsa-mir-149	+	intron	HGNC_curated_transcript	ENSG00000063660	ENST00000264039	202756_s_at	2535769	2	241375088	241407493	hsa-miR-149	hsa-miR-149*
13869	hsa-mir-149	+	intron	HGNC_curated_transcript	ENSG00000063660	ENST00000264039	202756_s_at	2535792	2	241375088	241407493	hsa-miR-149	hsa-miR-149*
13870	hsa-mir-149	+	intron	HGNC_curated_transcript	ENSG00000063660	ENST00000264039	202756_s_at	2535793	2	241375088	241407493	hsa-miR-149	hsa-miR-149*
13871	hsa-mir-149	+	intron	HGNC_curated_transcript	ENSG00000063660	ENST00000264039	202756_s_at	2535772	2	241375088	241407493	hsa-miR-149	hsa-miR-149*
13874	hsa-mir-149	+	intron	Vega_transcript	ENSG00000063660	ENST00000264039	202756_s_at	2535808	2	241375088	241407493	hsa-miR-149	hsa-miR-149*
13875	hsa-mir-149	+	intron	Vega_transcript	ENSG00000063660	ENST00000264039	202756_s_at	2535790	2	241375088	241407493	hsa-miR-149	hsa-miR-149*
13876	hsa-mir-149	+	intron	Vega_transcript	ENSG00000063660	ENST00000264039	202756_s_at	2535771	2	241375088	241407493	hsa-miR-149	hsa-miR-149*
13877	hsa-mir-149	+	intron	Vega_transcript	ENSG00000063660	ENST00000264039	202756_s_at	2535807	2	241375088	241407493	hsa-miR-149	hsa-miR-149*
13959	hsa-mir-185	+	intron	HGNC_automatic_transcript	ENSG00000183597	ENST00000327374	235396_at	3937172	22	20004537	20053449	hsa-miR-185	hsa-miR-185*
13960	hsa-mir-185	+	intron	HGNC_automatic_transcript	ENSG00000183597	ENST00000327374	235396_at	3937145	22	20004537	20053449	hsa-miR-185	hsa-miR-185*
13961	hsa-mir-185	+	intron	HGNC_curated_transcript	ENSG00000183597	ENST00000327374	235396_at	3937152	22	20004537	20053449	hsa-miR-185	hsa-miR-185*
13962	hsa-mir-185	+	intron	HGNC_curated_transcript	ENSG00000183597	ENST00000327374	235396_at	3937169	22	20004537	20053449	hsa-miR-185	hsa-miR-185*
13963	hsa-mir-185	+	intron	HGNC_curated_transcript	ENSG00000183597	ENST00000327374	235396_at	3937140	22	20004537	20053449	hsa-miR-185	hsa-miR-185*
13964	hsa-mir-185	+	intron	HGNC_curated_transcript	ENSG00000183597	ENST00000327374	235396_at	3937139	22	20004537	20053449	hsa-miR-185	hsa-miR-185*
13965	hsa-mir-185	+	intron	HGNC_curated_transcript	ENSG00000183597	ENST00000327374	235396_at	3937156	22	20004537	20053449	hsa-miR-185	hsa-miR-185*
13966	hsa-mir-185	+	intron	HGNC_curated_transcript	ENSG00000183597	ENST00000327374	235396_at	3937163	22	20004537	20053449	hsa-miR-185	hsa-miR-185*
13967	hsa-mir-185	+	intron	HGNC_curated_transcript	ENSG00000183597	ENST00000327374	235396_at	3937171	22	20004537	20053449	hsa-miR-185	hsa-miR-185*
13968	hsa-mir-185	+	intron	HGNC_curated_transcript	ENSG00000183597	ENST00000327374	235396_at	3937154	22	20004537	20053449	hsa-miR-185	hsa-miR-185*
13969	hsa-mir-185	+	intron	HGNC_curated_transcript	ENSG00000183597	ENST00000327374	235396_at	3937162	22	20004537	20053449	hsa-miR-185	hsa-miR-185*
13970	hsa-mir-185	+	intron	HGNC_curated_transcript	ENSG00000183597	ENST00000327374	235396_at	3937170	22	20004537	20053449	hsa-miR-185	hsa-miR-185*
13971	hsa-mir-185	+	intron	HGNC_curated_transcript	ENSG00000183597	ENST00000327374	235396_at	3937150	22	20004537	20053449	hsa-miR-185	hsa-miR-185*
13972	hsa-mir-185	+	intron	HGNC_curated_transcript	ENSG00000183597	ENST00000327374	235396_at	3937168	22	20004537	20053449	hsa-miR-185	hsa-miR-185*
13973	hsa-mir-185	+	intron	HGNC_curated_transcript	ENSG00000183597	ENST00000327374	235396_at	3937146	22	20004537	20053449	hsa-miR-185	hsa-miR-185*
13974	hsa-mir-185	+	intron	HGNC_curated_transcript	ENSG00000183597	ENST00000327374	235396_at	3937165	22	20004537	20053449	hsa-miR-185	hsa-miR-185*
13975	hsa-mir-185	+	intron	Vega_transcript	ENSG00000183597	ENST00000398042	235396_at	3937172	22	20004537	20053449	hsa-miR-185	hsa-miR-185*
13976	hsa-mir-185	+	intron	Vega_transcript	ENSG00000183597	ENST00000398042	235396_at	3937145	22	20004537	20053449	hsa-miR-185	hsa-miR-185*
13977	hsa-mir-185	+	intron	Vega_transcript	ENSG00000183597	ENST00000398042	235396_at	3937152	22	20004537	20053449	hsa-miR-185	hsa-miR-185*
13978	hsa-mir-185	+	intron	Vega_transcript	ENSG00000183597	ENST00000398042	235396_at	3937169	22	20004537	20053449	hsa-miR-185	hsa-miR-185*
13979	hsa-mir-185	+	intron	Vega_transcript	ENSG00000183597	ENST00000398042	235396_at	3937163	22	20004537	20053449	hsa-miR-185	hsa-miR-185*
13980	hsa-mir-185	+	intron	Vega_transcript	ENSG00000183597	ENST00000398042	235396_at	3937171	22	20004537	20053449	hsa-miR-185	hsa-miR-185*
13981	hsa-mir-185	+	intron	Vega_transcript	ENSG00000183597	ENST00000398042	235396_at	3937162	22	20004537	20053449	hsa-miR-185	hsa-miR-185*
13982	hsa-mir-185	+	intron	Vega_transcript	ENSG00000183597	ENST00000398042	235396_at	3937170	22	20004537	20053449	hsa-miR-185	hsa-miR-185*
13983	hsa-mir-185	+	intron	Vega_transcript	ENSG00000183597	ENST00000398042	235396_at	3937150	22	20004537	20053449	hsa-miR-185	hsa-miR-185*
13984	hsa-mir-185	+	intron	Vega_transcript	ENSG00000183597	ENST00000398042	235396_at	3937168	22	20004537	20053449	hsa-miR-185	hsa-miR-185*
13985	hsa-mir-185	+	intron	Vega_transcript	ENSG00000183597	ENST00000398042	235396_at	3937146	22	20004537	20053449	hsa-miR-185	hsa-miR-185*
13986	hsa-mir-185	+	intron	Vega_transcript	ENSG00000183597	ENST00000398042	235396_at	3937165	22	20004537	20053449	hsa-miR-185	hsa-miR-185*
13987	hsa-mir-185	+	intron	Vega_transcript	ENSG00000183597	ENST00000399807	235396_at	3937172	22	20004537	20053449	hsa-miR-185	hsa-miR-185*
13988	hsa-mir-185	+	intron	Vega_transcript	ENSG00000183597	ENST00000399807	235396_at	3937145	22	20004537	20053449	hsa-miR-185	hsa-miR-185*
14139	hsa-mir-186	+	intron	HGNC_curated_transcript	ENSG00000132485	ENST00000254821	223016_x_at	2418008	1	71528974	71546980	hsa-miR-186	hsa-miR-186*
14140	hsa-mir-186	+	intron	HGNC_curated_transcript	ENSG00000132485	ENST00000254821	223016_x_at	2418022	1	71528974	71546980	hsa-miR-186	hsa-miR-186*
14141	hsa-mir-186	+	intron	HGNC_curated_transcript	ENSG00000132485	ENST00000254821	223016_x_at	2418006	1	71528974	71546980	hsa-miR-186	hsa-miR-186*
14142	hsa-mir-186	+	intron	Vega_transcript	ENSG00000132485	ENST00000254821	223016_x_at	2418011	1	71528974	71546980	hsa-miR-186	hsa-miR-186*
14143	hsa-mir-186	+	intron	Vega_transcript	ENSG00000132485	ENST00000254821	223016_x_at	2418034	1	71528974	71546980	hsa-miR-186	hsa-miR-186*
14144	hsa-mir-186	+	intron	Vega_transcript	ENSG00000132485	ENST00000254821	223016_x_at	2418029	1	71528974	71546980	hsa-miR-186	hsa-miR-186*
14208	hsa-mir-188	+	intron	HGNC_automatic_transcript	ENSG00000171365	ENST00000376088	232127_at	3977335	X	49687225	49863892	hsa-miR-188-5p	hsa-miR-188-3p
14209	hsa-mir-188	+	intron	HGNC_automatic_transcript	ENSG00000171365	ENST00000376088	232127_at	3977321	X	49687225	49863892	hsa-miR-188-5p	hsa-miR-188-3p
14210	hsa-mir-188	+	intron	HGNC_curated_transcript	ENSG00000171365	ENST00000376088	232127_at	3977324	X	49687225	49863892	hsa-miR-188-5p	hsa-miR-188-3p
14211	hsa-mir-188	+	intron	HGNC_curated_transcript	ENSG00000171365	ENST00000376088	232127_at	3977333	X	49687225	49863892	hsa-miR-188-5p	hsa-miR-188-3p
14212	hsa-mir-188	+	intron	HGNC_curated_transcript	ENSG00000171365	ENST00000376088	232127_at	3977337	X	49687225	49863892	hsa-miR-188-5p	hsa-miR-188-3p
14213	hsa-mir-188	+	intron	Vega_transcript	ENSG00000171365	ENST00000376088	232127_at	3977346	X	49687225	49863892	hsa-miR-188-5p	hsa-miR-188-3p
14214	hsa-mir-188	+	intron	Vega_transcript	ENSG00000171365	ENST00000376088	232127_at	3977319	X	49687225	49863892	hsa-miR-188-5p	hsa-miR-188-3p
14215	hsa-mir-188	+	intron	Vega_transcript	ENSG00000171365	ENST00000376088	232127_at	3977315	X	49687225	49863892	hsa-miR-188-5p	hsa-miR-188-3p
14603	hsa-mir-190	+	intron	HGNC_automatic_transcript	ENSG00000171914	ENST00000306829	212703_at	3597174	15	62939477	63136830	hsa-miR-190	NA
14604	hsa-mir-190	+	intron	HGNC_curated_transcript	ENSG00000171914	ENST00000306829	212703_at	3597226	15	62939477	63136830	hsa-miR-190	NA
14605	hsa-mir-190	+	intron	HGNC_curated_transcript	ENSG00000171914	ENST00000306829	212703_at	3597215	15	62939477	63136830	hsa-miR-190	NA
14606	hsa-mir-190	+	intron	HGNC_curated_transcript	ENSG00000171914	ENST00000306829	212703_at	3597263	15	62939477	63136830	hsa-miR-190	NA
14607	hsa-mir-190	+	intron	Vega_transcript	ENSG00000171914	ENST00000306829	212703_at	3597221	15	62939477	63136830	hsa-miR-190	NA
14608	hsa-mir-190	+	intron	Vega_transcript	ENSG00000171914	ENST00000306829	212703_at	3597199	15	62939477	63136830	hsa-miR-190	NA
14609	hsa-mir-190	+	intron	Vega_transcript	ENSG00000171914	ENST00000306829	212703_at	3597169	15	62939477	63136830	hsa-miR-190	NA
14892	hsa-mir-195	+	intron	Clone_based_vega_transcript	ENSG00000232607	ENST00000443997	230353_at	3743292	17	6919137	6922949	hsa-miR-195	hsa-miR-195*
14893	hsa-mir-195	+	intron	Vega_transcript	ENSG00000232607	ENST00000443997	230353_at	3743290	17	6919137	6922949	hsa-miR-195	hsa-miR-195*
14894	hsa-mir-1-1	+	intron	HGNC_curated_transcript	ENSG00000174407	ENST00000370523	232892_at	3913339	20	61147660	61167971	hsa-miR-1	NA
14895	hsa-mir-1-1	+	intron	HGNC_curated_transcript	ENSG00000174407	ENST00000370523	232892_at	3913340	20	61147660	61167971	hsa-miR-1	NA
14896	hsa-mir-1-1	+	intron	HGNC_automatic_transcript	ENSG00000174407	ENST00000370523	232892_at	3913365	20	61147660	61167971	hsa-miR-1	NA
14897	hsa-mir-1-1	+	intron	Vega_transcript	ENSG00000174407	ENST00000370523	232892_at	3913364	20	61147660	61167971	hsa-miR-1	NA
14898	hsa-mir-1-1	+	intron	Vega_transcript	ENSG00000174407	ENST00000370523	232892_at	3913338	20	61147660	61167971	hsa-miR-1	NA
14929	hsa-mir-181b-2	+	intron	HGNC_automatic_transcript	ENSG00000148200	ENST00000344523	207742_s_at	3225155	9	127279888	127533589	hsa-miR-181b	NA
14934	hsa-mir-181b-2	+	intron	Vega_transcript	ENSG00000148200	ENST00000344523	207742_s_at	3225156	9	127279888	127533589	hsa-miR-181b	NA
15264	hsa-mir-128-2	+	intron	HGNC_automatic_transcript	ENSG00000172995	ENST00000187397	1556599_s_at	2616676	3	35680437	35835988	hsa-miR-128	NA
15265	hsa-mir-128-2	+	intron	HGNC_automatic_transcript	ENSG00000172995	ENST00000187397	1556599_s_at	2616708	3	35680437	35835988	hsa-miR-128	NA
15266	hsa-mir-128-2	+	intron	HGNC_automatic_transcript	ENSG00000172995	ENST00000187397	1556599_s_at	2616680	3	35680437	35835988	hsa-miR-128	NA
15267	hsa-mir-128-2	+	intron	HGNC_curated_transcript	ENSG00000172995	ENST00000187397	1556599_s_at	2616647	3	35680437	35835988	hsa-miR-128	NA
15268	hsa-mir-128-2	+	intron	HGNC_curated_transcript	ENSG00000172995	ENST00000187397	1556599_s_at	2616638	3	35680437	35835988	hsa-miR-128	NA
15269	hsa-mir-128-2	+	intron	HGNC_curated_transcript	ENSG00000172995	ENST00000187397	1556599_s_at	2616648	3	35680437	35835988	hsa-miR-128	NA
15270	hsa-mir-128-2	+	intron	HGNC_curated_transcript	ENSG00000172995	ENST00000187397	1556599_s_at	2616660	3	35680437	35835988	hsa-miR-128	NA
15271	hsa-mir-128-2	+	intron	HGNC_curated_transcript	ENSG00000172995	ENST00000187397	1556599_s_at	2616649	3	35680437	35835988	hsa-miR-128	NA
15272	hsa-mir-128-2	+	intron	Vega_transcript	ENSG00000172995	ENST00000187397	1556599_s_at	2616673	3	35680437	35835988	hsa-miR-128	NA
15273	hsa-mir-128-2	+	intron	Vega_transcript	ENSG00000172995	ENST00000187397	1556599_s_at	2616669	3	35680437	35835988	hsa-miR-128	NA
15274	hsa-mir-128-2	+	intron	Vega_transcript	ENSG00000172995	ENST00000187397	1556599_s_at	2616632	3	35680437	35835988	hsa-miR-128	NA
15275	hsa-mir-128-2	+	intron	Vega_transcript	ENSG00000172995	ENST00000187397	1556599_s_at	2616681	3	35680437	35835988	hsa-miR-128	NA
15276	hsa-mir-128-2	+	intron	Vega_transcript	ENSG00000172995	ENST00000187397	1556599_s_at	2616639	3	35680437	35835988	hsa-miR-128	NA
15496	hsa-mir-106b	+	intron	HGNC_curated_transcript	ENSG00000166508	ENST00000303887	208795_s_at	3063686	7	99690351	99699563	hsa-miR-106b	hsa-miR-106b*
15497	hsa-mir-106b	+	intron	HGNC_curated_transcript	ENSG00000166508	ENST00000303887	208795_s_at	3063689	7	99690351	99699563	hsa-miR-106b	hsa-miR-106b*
15498	hsa-mir-106b	+	intron	HGNC_curated_transcript	ENSG00000166508	ENST00000303887	208795_s_at	3063703	7	99690351	99699563	hsa-miR-106b	hsa-miR-106b*
15499	hsa-mir-106b	+	intron	HGNC_curated_transcript	ENSG00000166508	ENST00000303887	208795_s_at	3063721	7	99690351	99699563	hsa-miR-106b	hsa-miR-106b*
15500	hsa-mir-106b	+	intron	HGNC_curated_transcript	ENSG00000166508	ENST00000303887	208795_s_at	3063702	7	99690351	99699563	hsa-miR-106b	hsa-miR-106b*
15501	hsa-mir-106b	+	intron	HGNC_curated_transcript	ENSG00000166508	ENST00000303887	208795_s_at	3063690	7	99690351	99699563	hsa-miR-106b	hsa-miR-106b*
15502	hsa-mir-106b	+	intron	HGNC_automatic_transcript	ENSG00000166508	ENST00000303887	208795_s_at	3063719	7	99690351	99699563	hsa-miR-106b	hsa-miR-106b*
15503	hsa-mir-106b	+	intron	HGNC_automatic_transcript	ENSG00000166508	ENST00000303887	208795_s_at	3063709	7	99690351	99699563	hsa-miR-106b	hsa-miR-106b*
15504	hsa-mir-106b	+	intron	Vega_transcript	ENSG00000166508	ENST00000303887	208795_s_at	3063700	7	99690351	99699563	hsa-miR-106b	hsa-miR-106b*
15505	hsa-mir-106b	+	intron	Vega_transcript	ENSG00000166508	ENST00000303887	208795_s_at	3063705	7	99690351	99699563	hsa-miR-106b	hsa-miR-106b*
15506	hsa-mir-106b	+	intron	Vega_transcript	ENSG00000166508	ENST00000303887	208795_s_at	3063687	7	99690351	99699563	hsa-miR-106b	hsa-miR-106b*
15507	hsa-mir-106b	+	intron	Vega_transcript	ENSG00000166508	ENST00000303887	208795_s_at	3063714	7	99690351	99699563	hsa-miR-106b	hsa-miR-106b*
15508	hsa-mir-106b	+	intron	Vega_transcript	ENSG00000166508	ENST00000303887	208795_s_at	3063726	7	99690351	99699563	hsa-miR-106b	hsa-miR-106b*
15509	hsa-mir-106b	+	intron	Vega_transcript	ENSG00000166508	ENST00000303887	208795_s_at	3063696	7	99690351	99699563	hsa-miR-106b	hsa-miR-106b*
15775	hsa-mir-30c-1	+	intron	HGNC_curated_transcript	ENSG00000066136	ENST00000308733	202215_s_at	2332073	1	41157242	41237277	hsa-miR-30c	hsa-miR-30c-1*
15776	hsa-mir-30c-1	+	intron	HGNC_curated_transcript	ENSG00000066136	ENST00000308733	202215_s_at	2332056	1	41157242	41237277	hsa-miR-30c	hsa-miR-30c-1*
15777	hsa-mir-30c-1	+	intron	HGNC_curated_transcript	ENSG00000066136	ENST00000308733	202215_s_at	2332045	1	41157242	41237277	hsa-miR-30c	hsa-miR-30c-1*
15778	hsa-mir-30c-1	+	intron	HGNC_curated_transcript	ENSG00000066136	ENST00000308733	202215_s_at	2332072	1	41157242	41237277	hsa-miR-30c	hsa-miR-30c-1*
15779	hsa-mir-30c-1	+	intron	HGNC_curated_transcript	ENSG00000066136	ENST00000308733	202215_s_at	2332074	1	41157242	41237277	hsa-miR-30c	hsa-miR-30c-1*
15780	hsa-mir-30c-1	+	intron	HGNC_curated_transcript	ENSG00000066136	ENST00000308733	202215_s_at	2332062	1	41157242	41237277	hsa-miR-30c	hsa-miR-30c-1*
15781	hsa-mir-30c-1	+	intron	HGNC_curated_transcript	ENSG00000066136	ENST00000308733	202215_s_at	3213232	1	41157242	41237277	hsa-miR-30c	hsa-miR-30c-1*
15782	hsa-mir-30c-1	+	intron	HGNC_curated_transcript	ENSG00000066136	ENST00000308733	202215_s_at	2332071	1	41157242	41237277	hsa-miR-30c	hsa-miR-30c-1*
15783	hsa-mir-30c-1	+	intron	HGNC_curated_transcript	ENSG00000066136	ENST00000308733	202215_s_at	2332046	1	41157242	41237277	hsa-miR-30c	hsa-miR-30c-1*
15784	hsa-mir-30c-1	+	intron	HGNC_curated_transcript	ENSG00000066136	ENST00000308733	202215_s_at	2332051	1	41157242	41237277	hsa-miR-30c	hsa-miR-30c-1*
15785	hsa-mir-30c-1	+	intron	HGNC_curated_transcript	ENSG00000066136	ENST00000308733	202215_s_at	3213229	1	41157242	41237277	hsa-miR-30c	hsa-miR-30c-1*
15786	hsa-mir-30c-1	+	intron	HGNC_curated_transcript	ENSG00000066136	ENST00000308733	202215_s_at	2332070	1	41157242	41237277	hsa-miR-30c	hsa-miR-30c-1*
15787	hsa-mir-30c-1	+	intron	HGNC_automatic_transcript	ENSG00000066136	ENST00000308733	202215_s_at	2332067	1	41157242	41237277	hsa-miR-30c	hsa-miR-30c-1*
15788	hsa-mir-30c-1	+	intron	HGNC_automatic_transcript	ENSG00000066136	ENST00000308733	202215_s_at	2332081	1	41157242	41237277	hsa-miR-30c	hsa-miR-30c-1*
15789	hsa-mir-30c-1	+	intron	HGNC_automatic_transcript	ENSG00000066136	ENST00000308733	202215_s_at	2332055	1	41157242	41237277	hsa-miR-30c	hsa-miR-30c-1*
15790	hsa-mir-30c-1	+	intron	HGNC_automatic_transcript	ENSG00000066136	ENST00000308733	202215_s_at	2332060	1	41157242	41237277	hsa-miR-30c	hsa-miR-30c-1*
15791	hsa-mir-30c-1	+	intron	HGNC_automatic_transcript	ENSG00000066136	ENST00000308733	202215_s_at	2332047	1	41157242	41237277	hsa-miR-30c	hsa-miR-30c-1*
15792	hsa-mir-30c-1	+	intron	HGNC_automatic_transcript	ENSG00000066136	ENST00000308733	202215_s_at	2332080	1	41157242	41237277	hsa-miR-30c	hsa-miR-30c-1*
15793	hsa-mir-30c-1	+	intron	HGNC_automatic_transcript	ENSG00000066136	ENST00000308733	202215_s_at	2332048	1	41157242	41237277	hsa-miR-30c	hsa-miR-30c-1*
15794	hsa-mir-30c-1	+	intron	HGNC_automatic_transcript	ENSG00000066136	ENST00000308733	202215_s_at	2332040	1	41157242	41237277	hsa-miR-30c	hsa-miR-30c-1*
15795	hsa-mir-30c-1	+	intron	Vega_transcript	ENSG00000066136	ENST00000308733	1559218_s_at	2332073	1	41157242	41237277	hsa-miR-30c	hsa-miR-30c-1*
15796	hsa-mir-30c-1	+	intron	Vega_transcript	ENSG00000066136	ENST00000308733	1559218_s_at	2332056	1	41157242	41237277	hsa-miR-30c	hsa-miR-30c-1*
15797	hsa-mir-30c-1	+	intron	Vega_transcript	ENSG00000066136	ENST00000308733	1559218_s_at	2332045	1	41157242	41237277	hsa-miR-30c	hsa-miR-30c-1*
15798	hsa-mir-30c-1	+	intron	Vega_transcript	ENSG00000066136	ENST00000308733	1559218_s_at	2332072	1	41157242	41237277	hsa-miR-30c	hsa-miR-30c-1*
15799	hsa-mir-30c-1	+	intron	Vega_transcript	ENSG00000066136	ENST00000308733	1559218_s_at	2332074	1	41157242	41237277	hsa-miR-30c	hsa-miR-30c-1*
15800	hsa-mir-30c-1	+	intron	Vega_transcript	ENSG00000066136	ENST00000308733	1559218_s_at	2332062	1	41157242	41237277	hsa-miR-30c	hsa-miR-30c-1*
15801	hsa-mir-30c-1	+	intron	Vega_transcript	ENSG00000066136	ENST00000308733	1559218_s_at	3213232	1	41157242	41237277	hsa-miR-30c	hsa-miR-30c-1*
15802	hsa-mir-30c-1	+	intron	Vega_transcript	ENSG00000066136	ENST00000308733	1559218_s_at	2332071	1	41157242	41237277	hsa-miR-30c	hsa-miR-30c-1*
15803	hsa-mir-30c-1	+	intron	Vega_transcript	ENSG00000066136	ENST00000308733	1559218_s_at	2332046	1	41157242	41237277	hsa-miR-30c	hsa-miR-30c-1*
15804	hsa-mir-30c-1	+	intron	Vega_transcript	ENSG00000066136	ENST00000308733	1559218_s_at	2332051	1	41157242	41237277	hsa-miR-30c	hsa-miR-30c-1*
15805	hsa-mir-30c-1	+	intron	Vega_transcript	ENSG00000066136	ENST00000308733	1559218_s_at	3213229	1	41157242	41237277	hsa-miR-30c	hsa-miR-30c-1*
15806	hsa-mir-30c-1	+	intron	Vega_transcript	ENSG00000066136	ENST00000308733	1559218_s_at	2332070	1	41157242	41237277	hsa-miR-30c	hsa-miR-30c-1*
16989	hsa-mir-101-2	+	intron	HGNC_automatic_transcript	ENSG00000120158	ENST00000381728	222666_s_at	3160832	9	4792869	4861064	hsa-miR-101	NA
16990	hsa-mir-101-2	+	intron	HGNC_curated_transcript	ENSG00000120158	ENST00000381728	222666_s_at	3160824	9	4792869	4861064	hsa-miR-101	NA
16991	hsa-mir-101-2	+	intron	HGNC_curated_transcript	ENSG00000120158	ENST00000381728	222666_s_at	3160814	9	4792869	4861064	hsa-miR-101	NA
16992	hsa-mir-101-2	+	intron	HGNC_curated_transcript	ENSG00000120158	ENST00000381728	222666_s_at	3160808	9	4792869	4861064	hsa-miR-101	NA
16993	hsa-mir-101-2	+	intron	HGNC_curated_transcript	ENSG00000120158	ENST00000381728	222666_s_at	3160818	9	4792869	4861064	hsa-miR-101	NA
16994	hsa-mir-101-2	+	intron	Vega_transcript	ENSG00000120158	ENST00000381728	222666_s_at	3160815	9	4792869	4861064	hsa-miR-101	NA
16995	hsa-mir-101-2	+	intron	Vega_transcript	ENSG00000120158	ENST00000381730	222666_s_at	3160834	9	4792869	4861064	hsa-miR-101	NA
16996	hsa-mir-101-2	+	intron	Vega_transcript	ENSG00000120158	ENST00000381730	222666_s_at	3160832	9	4792869	4861064	hsa-miR-101	NA
16997	hsa-mir-101-2	+	intron	Vega_transcript	ENSG00000120158	ENST00000381730	222666_s_at	3160824	9	4792869	4861064	hsa-miR-101	NA
17081	hsa-mir-301a	+	intron	HGNC_automatic_transcript	ENSG00000182628	ENST00000330137	225684_at	3764744	17	57187308	57232800	hsa-miR-301a	NA
17082	hsa-mir-301a	+	intron	HGNC_automatic_transcript	ENSG00000182628	ENST00000330137	225684_at	3188246	17	57187308	57232800	hsa-miR-301a	NA
17169	hsa-mir-30e	+	intron	HGNC_curated_transcript	ENSG00000066136	ENST00000308733	202215_s_at	2332073	1	41157242	41237277	hsa-miR-30e	hsa-miR-30e*
17170	hsa-mir-30e	+	intron	HGNC_curated_transcript	ENSG00000066136	ENST00000308733	202215_s_at	2332056	1	41157242	41237277	hsa-miR-30e	hsa-miR-30e*
17171	hsa-mir-30e	+	intron	HGNC_curated_transcript	ENSG00000066136	ENST00000308733	202215_s_at	2332045	1	41157242	41237277	hsa-miR-30e	hsa-miR-30e*
17172	hsa-mir-30e	+	intron	HGNC_curated_transcript	ENSG00000066136	ENST00000308733	202215_s_at	2332072	1	41157242	41237277	hsa-miR-30e	hsa-miR-30e*
17173	hsa-mir-30e	+	intron	HGNC_curated_transcript	ENSG00000066136	ENST00000308733	202215_s_at	2332074	1	41157242	41237277	hsa-miR-30e	hsa-miR-30e*
17174	hsa-mir-30e	+	intron	HGNC_curated_transcript	ENSG00000066136	ENST00000308733	202215_s_at	2332062	1	41157242	41237277	hsa-miR-30e	hsa-miR-30e*
17175	hsa-mir-30e	+	intron	HGNC_curated_transcript	ENSG00000066136	ENST00000308733	202215_s_at	3213232	1	41157242	41237277	hsa-miR-30e	hsa-miR-30e*
17176	hsa-mir-30e	+	intron	HGNC_curated_transcript	ENSG00000066136	ENST00000308733	202215_s_at	2332071	1	41157242	41237277	hsa-miR-30e	hsa-miR-30e*
17177	hsa-mir-30e	+	intron	HGNC_curated_transcript	ENSG00000066136	ENST00000308733	202215_s_at	2332046	1	41157242	41237277	hsa-miR-30e	hsa-miR-30e*
17178	hsa-mir-30e	+	intron	HGNC_curated_transcript	ENSG00000066136	ENST00000308733	202215_s_at	2332051	1	41157242	41237277	hsa-miR-30e	hsa-miR-30e*
17179	hsa-mir-30e	+	intron	HGNC_curated_transcript	ENSG00000066136	ENST00000308733	202215_s_at	3213229	1	41157242	41237277	hsa-miR-30e	hsa-miR-30e*
17180	hsa-mir-30e	+	intron	HGNC_curated_transcript	ENSG00000066136	ENST00000308733	202215_s_at	2332070	1	41157242	41237277	hsa-miR-30e	hsa-miR-30e*
17181	hsa-mir-30e	+	intron	HGNC_automatic_transcript	ENSG00000066136	ENST00000308733	202215_s_at	2332067	1	41157242	41237277	hsa-miR-30e	hsa-miR-30e*
17182	hsa-mir-30e	+	intron	HGNC_automatic_transcript	ENSG00000066136	ENST00000308733	202215_s_at	2332081	1	41157242	41237277	hsa-miR-30e	hsa-miR-30e*
17183	hsa-mir-30e	+	intron	HGNC_automatic_transcript	ENSG00000066136	ENST00000308733	202215_s_at	2332055	1	41157242	41237277	hsa-miR-30e	hsa-miR-30e*
17184	hsa-mir-30e	+	intron	HGNC_automatic_transcript	ENSG00000066136	ENST00000308733	202215_s_at	2332060	1	41157242	41237277	hsa-miR-30e	hsa-miR-30e*
17185	hsa-mir-30e	+	intron	HGNC_automatic_transcript	ENSG00000066136	ENST00000308733	202215_s_at	2332047	1	41157242	41237277	hsa-miR-30e	hsa-miR-30e*
17186	hsa-mir-30e	+	intron	HGNC_automatic_transcript	ENSG00000066136	ENST00000308733	202215_s_at	2332080	1	41157242	41237277	hsa-miR-30e	hsa-miR-30e*
17187	hsa-mir-30e	+	intron	HGNC_automatic_transcript	ENSG00000066136	ENST00000308733	202215_s_at	2332048	1	41157242	41237277	hsa-miR-30e	hsa-miR-30e*
17188	hsa-mir-30e	+	intron	HGNC_automatic_transcript	ENSG00000066136	ENST00000308733	202215_s_at	2332040	1	41157242	41237277	hsa-miR-30e	hsa-miR-30e*
17189	hsa-mir-30e	+	intron	Vega_transcript	ENSG00000066136	ENST00000308733	1559218_s_at	2332073	1	41157242	41237277	hsa-miR-30e	hsa-miR-30e*
17190	hsa-mir-30e	+	intron	Vega_transcript	ENSG00000066136	ENST00000308733	1559218_s_at	2332056	1	41157242	41237277	hsa-miR-30e	hsa-miR-30e*
17191	hsa-mir-30e	+	intron	Vega_transcript	ENSG00000066136	ENST00000308733	1559218_s_at	2332045	1	41157242	41237277	hsa-miR-30e	hsa-miR-30e*
17192	hsa-mir-30e	+	intron	Vega_transcript	ENSG00000066136	ENST00000308733	1559218_s_at	2332072	1	41157242	41237277	hsa-miR-30e	hsa-miR-30e*
17193	hsa-mir-30e	+	intron	Vega_transcript	ENSG00000066136	ENST00000308733	1559218_s_at	2332074	1	41157242	41237277	hsa-miR-30e	hsa-miR-30e*
17194	hsa-mir-30e	+	intron	Vega_transcript	ENSG00000066136	ENST00000308733	1559218_s_at	2332062	1	41157242	41237277	hsa-miR-30e	hsa-miR-30e*
17195	hsa-mir-30e	+	intron	Vega_transcript	ENSG00000066136	ENST00000308733	1559218_s_at	3213232	1	41157242	41237277	hsa-miR-30e	hsa-miR-30e*
17196	hsa-mir-30e	+	intron	Vega_transcript	ENSG00000066136	ENST00000308733	1559218_s_at	2332071	1	41157242	41237277	hsa-miR-30e	hsa-miR-30e*
17197	hsa-mir-30e	+	intron	Vega_transcript	ENSG00000066136	ENST00000308733	1559218_s_at	2332046	1	41157242	41237277	hsa-miR-30e	hsa-miR-30e*
17198	hsa-mir-30e	+	intron	Vega_transcript	ENSG00000066136	ENST00000308733	1559218_s_at	2332051	1	41157242	41237277	hsa-miR-30e	hsa-miR-30e*
17199	hsa-mir-30e	+	intron	Vega_transcript	ENSG00000066136	ENST00000308733	1559218_s_at	3213229	1	41157242	41237277	hsa-miR-30e	hsa-miR-30e*
17200	hsa-mir-30e	+	intron	Vega_transcript	ENSG00000066136	ENST00000308733	1559218_s_at	2332070	1	41157242	41237277	hsa-miR-30e	hsa-miR-30e*
18337	hsa-mir-26a-2	+	intron	HGNC_automatic_transcript	ENSG00000175215	ENST00000310189	208735_s_at	3458922	12	58213712	58240747	hsa-miR-26a	hsa-miR-26a-2*
18338	hsa-mir-26a-2	+	intron	HGNC_automatic_transcript	ENSG00000175215	ENST00000310189	208735_s_at	3458932	12	58213712	58240747	hsa-miR-26a	hsa-miR-26a-2*
18460	hsa-mir-361	+	intron	HGNC_curated_transcript	ENSG00000188419	ENST00000357749	207099_s_at	4014266	X	85116185	85302566	hsa-miR-361-5p	hsa-miR-361-3p
18461	hsa-mir-361	+	intron	HGNC_curated_transcript	ENSG00000188419	ENST00000357749	207099_s_at	4014274	X	85116185	85302566	hsa-miR-361-5p	hsa-miR-361-3p
18462	hsa-mir-361	+	intron	Vega_transcript	ENSG00000188419	ENST00000357749	207099_s_at	4014284	X	85116185	85302566	hsa-miR-361-5p	hsa-miR-361-3p
18463	hsa-mir-361	+	intron	Vega_transcript	ENSG00000188419	ENST00000357749	207099_s_at	4014261	X	85116185	85302566	hsa-miR-361-5p	hsa-miR-361-3p
18512	hsa-mir-362	+	intron	HGNC_automatic_transcript	ENSG00000171365	ENST00000376088	232127_at	3977335	X	49687225	49863892	hsa-miR-362-5p	hsa-miR-362-3p
18513	hsa-mir-362	+	intron	HGNC_automatic_transcript	ENSG00000171365	ENST00000376088	232127_at	3977321	X	49687225	49863892	hsa-miR-362-5p	hsa-miR-362-3p
18514	hsa-mir-362	+	intron	HGNC_curated_transcript	ENSG00000171365	ENST00000376088	232127_at	3977324	X	49687225	49863892	hsa-miR-362-5p	hsa-miR-362-3p
18515	hsa-mir-362	+	intron	HGNC_curated_transcript	ENSG00000171365	ENST00000376088	232127_at	3977333	X	49687225	49863892	hsa-miR-362-5p	hsa-miR-362-3p
18516	hsa-mir-362	+	intron	HGNC_curated_transcript	ENSG00000171365	ENST00000376088	232127_at	3977337	X	49687225	49863892	hsa-miR-362-5p	hsa-miR-362-3p
18517	hsa-mir-362	+	intron	Vega_transcript	ENSG00000171365	ENST00000376088	232127_at	3977346	X	49687225	49863892	hsa-miR-362-5p	hsa-miR-362-3p
18518	hsa-mir-362	+	intron	Vega_transcript	ENSG00000171365	ENST00000376088	232127_at	3977319	X	49687225	49863892	hsa-miR-362-5p	hsa-miR-362-3p
18519	hsa-mir-362	+	intron	Vega_transcript	ENSG00000171365	ENST00000376088	232127_at	3977315	X	49687225	49863892	hsa-miR-362-5p	hsa-miR-362-3p
19094	hsa-mir-374a	+	intron	HGNC_automatic_transcript	ENSG00000230590	ENST00000418855		4012650	X	73467699	73513362	hsa-miR-374a	hsa-miR-374a*
19095	hsa-mir-374a	+	intron	HGNC_automatic_transcript	ENSG00000230590	ENST00000418855		4012653	X	73467699	73513362	hsa-miR-374a	hsa-miR-374a*
19096	hsa-mir-374a	+	intron	HGNC_automatic_transcript	ENSG00000230590	ENST00000418855		4012651	X	73467699	73513362	hsa-miR-374a	hsa-miR-374a*
19097	hsa-mir-374a	+	intron	HGNC_automatic_transcript	ENSG00000230590	ENST00000418855		4012658	X	73467699	73513362	hsa-miR-374a	hsa-miR-374a*
19098	hsa-mir-374a	+	intron	Vega_transcript	ENSG00000230590	ENST00000418855		4012652	X	73467699	73513362	hsa-miR-374a	hsa-miR-374a*
19099	hsa-mir-374a	+	intron	Vega_transcript	ENSG00000230590	ENST00000418855		4012657	X	73467699	73513362	hsa-miR-374a	hsa-miR-374a*
19100	hsa-mir-374a	+	intron	Vega_transcript	ENSG00000230590	ENST00000429124	242121_at	4012650	X	73467699	73513362	hsa-miR-374a	hsa-miR-374a*
19101	hsa-mir-374a	+	intron	Vega_transcript	ENSG00000230590	ENST00000429124	242121_at	4012653	X	73467699	73513362	hsa-miR-374a	hsa-miR-374a*
19122	hsa-mir-378	+	intron	HGNC_automatic_transcript	ENSG00000155846	ENST00000309241	1553639_a_at	2835282	5	149109815	149234585	hsa-miR-378*	hsa-miR-378
19123	hsa-mir-378	+	intron	HGNC_curated_transcript	ENSG00000155846	ENST00000309241	1553639_a_at	2835262	5	149109815	149234585	hsa-miR-378*	hsa-miR-378
19124	hsa-mir-378	+	intron	HGNC_curated_transcript	ENSG00000155846	ENST00000309241	1553639_a_at	2835274	5	149109815	149234585	hsa-miR-378*	hsa-miR-378
19125	hsa-mir-378	+	intron	HGNC_curated_transcript	ENSG00000155846	ENST00000309241	1553639_a_at	2835257	5	149109815	149234585	hsa-miR-378*	hsa-miR-378
19126	hsa-mir-378	+	intron	HGNC_curated_transcript	ENSG00000155846	ENST00000309241	1553639_a_at	2835271	5	149109815	149234585	hsa-miR-378*	hsa-miR-378
19127	hsa-mir-378	+	intron	HGNC_curated_transcript	ENSG00000155846	ENST00000309241	1553639_a_at	2835248	5	149109815	149234585	hsa-miR-378*	hsa-miR-378
19128	hsa-mir-378	+	intron	Vega_transcript	ENSG00000155846	ENST00000309241	1553639_a_at	2835256	5	149109815	149234585	hsa-miR-378*	hsa-miR-378
19129	hsa-mir-378	+	intron	Vega_transcript	ENSG00000155846	ENST00000309241	1553639_a_at	2835253	5	149109815	149234585	hsa-miR-378*	hsa-miR-378
19130	hsa-mir-378	+	intron	Vega_transcript	ENSG00000155846	ENST00000309241	1553639_a_at	2835266	5	149109815	149234585	hsa-miR-378*	hsa-miR-378
19131	hsa-mir-378	+	intron	Vega_transcript	ENSG00000155846	ENST00000309241	1553639_a_at	2835265	5	149109815	149234585	hsa-miR-378*	hsa-miR-378
19132	hsa-mir-378	+	intron	Vega_transcript	ENSG00000155846	ENST00000309241	1553639_a_at	2835267	5	149109815	149234585	hsa-miR-378*	hsa-miR-378
19407	hsa-mir-383	+	intron	HGNC_curated_transcript	ENSG00000185053	ENST00000382080	1552971_at	3125358	8	13947373	15095848	hsa-miR-383	NA
19408	hsa-mir-383	+	intron	Vega_transcript	ENSG00000185053	ENST00000382080	1552971_at	3125357	8	13947373	15095848	hsa-miR-383	NA
19419	hsa-mir-340	+	intron	HGNC_automatic_transcript	ENSG00000113269	ENST00000261947	217865_at	2890486	5	179382480	179499118	hsa-miR-340	hsa-miR-340*
19420	hsa-mir-340	+	intron	HGNC_curated_transcript	ENSG00000113269	ENST00000261947	217865_at	2890425	5	179382480	179499118	hsa-miR-340	hsa-miR-340*
19421	hsa-mir-340	+	intron	Vega_transcript	ENSG00000113269	ENST00000261947	217865_at	2890424	5	179382480	179499118	hsa-miR-340	hsa-miR-340*
19441	hsa-mir-330	+	intron	HGNC_automatic_transcript	ENSG00000125746	ENST00000245925	204399_s_at	3865531	19	46112660	46142669	hsa-miR-330-5p	hsa-miR-330-3p
19562	hsa-mir-342	+	intron	HGNC_automatic_transcript	ENSG00000196405	ENST00000392920	217838_s_at	3551636	14	100438151	100610572	hsa-miR-342-5p	hsa-miR-342-3p
19563	hsa-mir-342	+	intron	HGNC_automatic_transcript	ENSG00000196405	ENST00000392920	217838_s_at	3551641	14	100438151	100610572	hsa-miR-342-5p	hsa-miR-342-3p
19603	hsa-mir-326	+	intron	HGNC_automatic_transcript	ENSG00000137486	ENST00000360025	218832_x_at	3382224	11	74976482	75062873	hsa-miR-326	NA
19604	hsa-mir-326	+	intron	HGNC_automatic_transcript	ENSG00000137486	ENST00000360025	218832_x_at	3382246	11	74976482	75062873	hsa-miR-326	NA
19711	hsa-mir-151	+	intron	HGNC_automatic_transcript	ENSG00000169398	ENST00000340930	207821_s_at	3156464	8	141668501	142011332	hsa-miR-151-5p	hsa-miR-151-3p
19712	hsa-mir-151	+	intron	HGNC_automatic_transcript	ENSG00000169398	ENST00000340930	207821_s_at	3156362	8	141668501	142011332	hsa-miR-151-5p	hsa-miR-151-3p
19713	hsa-mir-151	+	intron	HGNC_automatic_transcript	ENSG00000169398	ENST00000340930	207821_s_at	3156435	8	141668501	142011332	hsa-miR-151-5p	hsa-miR-151-3p
19714	hsa-mir-151	+	intron	HGNC_automatic_transcript	ENSG00000169398	ENST00000340930	207821_s_at	3156410	8	141668501	142011332	hsa-miR-151-5p	hsa-miR-151-3p
19715	hsa-mir-151	+	intron	HGNC_automatic_transcript	ENSG00000169398	ENST00000340930	207821_s_at	3156373	8	141668501	142011332	hsa-miR-151-5p	hsa-miR-151-3p
19716	hsa-mir-151	+	intron	HGNC_curated_transcript	ENSG00000169398	ENST00000340930	207821_s_at	3156324	8	141668501	142011332	hsa-miR-151-5p	hsa-miR-151-3p
19717	hsa-mir-151	+	intron	Vega_transcript	ENSG00000169398	ENST00000340930	207821_s_at	3156310	8	141668501	142011332	hsa-miR-151-5p	hsa-miR-151-3p
20119	hsa-mir-135b	+	intron	HGNC_curated_transcript	ENSG00000186007	ENST00000367154	229927_at	2452500	1	205350506	205425082	hsa-miR-135b	hsa-miR-135b*
20120	hsa-mir-135b	+	intron	HGNC_curated_transcript	ENSG00000186007	ENST00000367154	229927_at	2452481	1	205350506	205425082	hsa-miR-135b	hsa-miR-135b*
20121	hsa-mir-135b	+	intron	Vega_transcript	ENSG00000186007	ENST00000367154	229927_at	2452499	1	205350506	205425082	hsa-miR-135b	hsa-miR-135b*
20122	hsa-mir-135b	+	intron	Vega_transcript	ENSG00000186007	ENST00000367154	229927_at	2452498	1	205350506	205425082	hsa-miR-135b	hsa-miR-135b*
20132	hsa-mir-148b	+	intron	HGNC_automatic_transcript	ENSG00000111481	ENST00000262061	217726_at	3416536	12	54718911	54745633	hsa-miR-148b*	hsa-miR-148b
20133	hsa-mir-148b	+	intron	HGNC_automatic_transcript	ENSG00000111481	ENST00000262061	217726_at	3416541	12	54718911	54745633	hsa-miR-148b*	hsa-miR-148b
20247	hsa-mir-338	+	intron	HGNC_curated_transcript	ENSG00000181409	ENST00000326724	205986_at	3773599	17	79091095	79139872	hsa-miR-338-5p	hsa-miR-338-3p
20248	hsa-mir-338	+	intron	HGNC_curated_transcript	ENSG00000181409	ENST00000326724	205986_at	3773627	17	79091095	79139872	hsa-miR-338-5p	hsa-miR-338-3p
20249	hsa-mir-338	+	intron	HGNC_automatic_transcript	ENSG00000181409	ENST00000326724	205986_at	3773626	17	79091095	79139872	hsa-miR-338-5p	hsa-miR-338-3p
20250	hsa-mir-338	+	intron	Vega_transcript	ENSG00000181409	ENST00000326724	205986_at	3773628	17	79091095	79139872	hsa-miR-338-5p	hsa-miR-338-3p
20251	hsa-mir-338	+	intron	Vega_transcript	ENSG00000181409	ENST00000326724	205986_at	3773629	17	79091095	79139872	hsa-miR-338-5p	hsa-miR-338-3p
20340	hsa-mir-339	+	intron	HGNC_automatic_transcript	ENSG00000146540	ENST00000357429	224478_s_at	3035057	7	1036623	1177896	hsa-miR-339-5p	hsa-miR-339-3p
20341	hsa-mir-339	+	intron	HGNC_automatic_transcript	ENSG00000146540	ENST00000357429	224478_s_at	3035064	7	1036623	1177896	hsa-miR-339-5p	hsa-miR-339-3p
20342	hsa-mir-339	+	intron	HGNC_curated_transcript	ENSG00000146540	ENST00000357429	224478_s_at	3035086	7	1036623	1177896	hsa-miR-339-5p	hsa-miR-339-3p
20343	hsa-mir-339	+	intron	HGNC_curated_transcript	ENSG00000146540	ENST00000357429	224478_s_at	3035059	7	1036623	1177896	hsa-miR-339-5p	hsa-miR-339-3p
20344	hsa-mir-339	+	intron	HGNC_curated_transcript	ENSG00000146540	ENST00000357429	224478_s_at	3035051	7	1036623	1177896	hsa-miR-339-5p	hsa-miR-339-3p
20345	hsa-mir-339	+	intron	HGNC_curated_transcript	ENSG00000146540	ENST00000357429	224478_s_at	3035055	7	1036623	1177896	hsa-miR-339-5p	hsa-miR-339-3p
20346	hsa-mir-339	+	intron	HGNC_curated_transcript	ENSG00000146540	ENST00000357429	224478_s_at	3035060	7	1036623	1177896	hsa-miR-339-5p	hsa-miR-339-3p
20347	hsa-mir-339	+	intron	HGNC_curated_transcript	ENSG00000146540	ENST00000357429	224478_s_at	3035056	7	1036623	1177896	hsa-miR-339-5p	hsa-miR-339-3p
20348	hsa-mir-339	+	intron	Vega_transcript	ENSG00000146540	ENST00000357429	224478_s_at	3035053	7	1036623	1177896	hsa-miR-339-5p	hsa-miR-339-3p
20349	hsa-mir-339	+	intron	Vega_transcript	ENSG00000146540	ENST00000357429	224478_s_at	3035052	7	1036623	1177896	hsa-miR-339-5p	hsa-miR-339-3p
20350	hsa-mir-339	+	intron	Vega_transcript	ENSG00000146540	ENST00000357429	224478_s_at	3035089	7	1036623	1177896	hsa-miR-339-5p	hsa-miR-339-3p
20351	hsa-mir-339	+	intron	Vega_transcript	ENSG00000146540	ENST00000357429	224478_s_at	3035054	7	1036623	1177896	hsa-miR-339-5p	hsa-miR-339-3p
20352	hsa-mir-339	+	intron	Vega_transcript	ENSG00000146540	ENST00000357429	224478_s_at	3035058	7	1036623	1177896	hsa-miR-339-5p	hsa-miR-339-3p
20353	hsa-mir-339	+	intron	Vega_transcript	ENSG00000146540	ENST00000397098	224478_s_at	3035057	7	1036623	1177896	hsa-miR-339-5p	hsa-miR-339-3p
20437	hsa-mir-335	+	intron	HGNC_curated_transcript	ENSG00000106484	ENST00000223215	202016_at	3024061	7	130126046	130146133	hsa-miR-335	hsa-miR-335*
20438	hsa-mir-335	+	intron	HGNC_curated_transcript	ENSG00000106484	ENST00000223215	202016_at	3627223	7	130126046	130146133	hsa-miR-335	hsa-miR-335*
20439	hsa-mir-335	+	intron	HGNC_curated_transcript	ENSG00000106484	ENST00000223215	202016_at	3024031	7	130126046	130146133	hsa-miR-335	hsa-miR-335*
20440	hsa-mir-335	+	intron	HGNC_curated_transcript	ENSG00000106484	ENST00000223215	202016_at	3024059	7	130126046	130146133	hsa-miR-335	hsa-miR-335*
20441	hsa-mir-335	+	intron	HGNC_curated_transcript	ENSG00000106484	ENST00000223215	202016_at	3024049	7	130126046	130146133	hsa-miR-335	hsa-miR-335*
20442	hsa-mir-335	+	intron	HGNC_curated_transcript	ENSG00000106484	ENST00000223215	202016_at	3024042	7	130126046	130146133	hsa-miR-335	hsa-miR-335*
20443	hsa-mir-335	+	intron	HGNC_curated_transcript	ENSG00000106484	ENST00000223215	202016_at	3024062	7	130126046	130146133	hsa-miR-335	hsa-miR-335*
20444	hsa-mir-335	+	intron	HGNC_curated_transcript	ENSG00000106484	ENST00000223215	202016_at	3024045	7	130126046	130146133	hsa-miR-335	hsa-miR-335*
20445	hsa-mir-335	+	intron	HGNC_curated_transcript	ENSG00000106484	ENST00000223215	202016_at	3024040	7	130126046	130146133	hsa-miR-335	hsa-miR-335*
20446	hsa-mir-335	+	intron	HGNC_curated_transcript	ENSG00000106484	ENST00000223215	202016_at	3024053	7	130126046	130146133	hsa-miR-335	hsa-miR-335*
20447	hsa-mir-335	+	intron	HGNC_curated_transcript	ENSG00000106484	ENST00000223215	202016_at	3024030	7	130126046	130146133	hsa-miR-335	hsa-miR-335*
20448	hsa-mir-335	+	intron	HGNC_automatic_transcript	ENSG00000106484	ENST00000223215	202016_at	3024039	7	130126046	130146133	hsa-miR-335	hsa-miR-335*
20449	hsa-mir-335	+	intron	Vega_transcript	ENSG00000106484	ENST00000223215	202016_at	3024055	7	130126046	130146133	hsa-miR-335	hsa-miR-335*
20450	hsa-mir-335	+	intron	Vega_transcript	ENSG00000106484	ENST00000223215	202016_at	3024034	7	130126046	130146133	hsa-miR-335	hsa-miR-335*
20451	hsa-mir-335	+	intron	Vega_transcript	ENSG00000106484	ENST00000223215	202016_at	2764910	7	130126046	130146133	hsa-miR-335	hsa-miR-335*
20452	hsa-mir-335	+	intron	Vega_transcript	ENSG00000106484	ENST00000223215	202016_at	3024047	7	130126046	130146133	hsa-miR-335	hsa-miR-335*
20453	hsa-mir-335	+	intron	Vega_transcript	ENSG00000106484	ENST00000223215	202016_at	3024038	7	130126046	130146133	hsa-miR-335	hsa-miR-335*
20454	hsa-mir-335	+	intron	Vega_transcript	ENSG00000106484	ENST00000223215	202016_at	3024036	7	130126046	130146133	hsa-miR-335	hsa-miR-335*
20455	hsa-mir-335	+	intron	Vega_transcript	ENSG00000106484	ENST00000223215	202016_at	3024060	7	130126046	130146133	hsa-miR-335	hsa-miR-335*
20456	hsa-mir-335	+	intron	Vega_transcript	ENSG00000106484	ENST00000341441	202016_at	3024061	7	130126046	130146133	hsa-miR-335	hsa-miR-335*
20457	hsa-mir-335	+	intron	Vega_transcript	ENSG00000106484	ENST00000341441	202016_at	3627223	7	130126046	130146133	hsa-miR-335	hsa-miR-335*
20458	hsa-mir-335	+	intron	Vega_transcript	ENSG00000106484	ENST00000341441	202016_at	3024059	7	130126046	130146133	hsa-miR-335	hsa-miR-335*
20459	hsa-mir-335	+	intron	Vega_transcript	ENSG00000106484	ENST00000341441	202016_at	3024049	7	130126046	130146133	hsa-miR-335	hsa-miR-335*
20606	hsa-mir-346	+	intron	HGNC_automatic_transcript	ENSG00000182771	ENST00000404212	1555268_a_at	3298588	10	87359312	88126250	hsa-miR-346	NA
20607	hsa-mir-346	+	intron	HGNC_curated_transcript	ENSG00000182771	ENST00000404212	1555268_a_at	3298589	10	87359312	88126250	hsa-miR-346	NA
20608	hsa-mir-346	+	intron	Vega_transcript	ENSG00000182771	ENST00000404212	1555268_a_at	3298567	10	87359312	88126250	hsa-miR-346	NA
20650	hsa-mir-196b	+	intron	HGNC_curated_transcript	ENSG00000078399	ENST00000354032	209905_at	3042921	7	27202057	27219880	hsa-miR-196b	hsa-miR-196b*
20651	hsa-mir-196b	+	intron	HGNC_curated_transcript	ENSG00000078399	ENST00000354032	209905_at	3042923	7	27202057	27219880	hsa-miR-196b	hsa-miR-196b*
20659	hsa-mir-196b	+	intron	Vega_transcript	ENSG00000078399	ENST00000354032	209905_at	3042927	7	27202057	27219880	hsa-miR-196b	hsa-miR-196b*
20660	hsa-mir-196b	+	intron	Vega_transcript	ENSG00000078399	ENST00000354032	209905_at	3042926	7	27202057	27219880	hsa-miR-196b	hsa-miR-196b*
20718	hsa-mir-423	+	intron	HGNC_curated_transcript	ENSG00000126653	ENST00000247026	223236_at	3716375	17	28443799	28513493	hsa-miR-423-5p	hsa-miR-423-3p
20720	hsa-mir-423	+	intron	HGNC_curated_transcript	ENSG00000126653	ENST00000247026	223236_at	2343198	17	28443799	28513493	hsa-miR-423-5p	hsa-miR-423-3p
20721	hsa-mir-423	+	intron	HGNC_curated_transcript	ENSG00000126653	ENST00000247026	223236_at	3716342	17	28443799	28513493	hsa-miR-423-5p	hsa-miR-423-3p
20722	hsa-mir-423	+	intron	Vega_transcript	ENSG00000126653	ENST00000247026	223236_at	3716374	17	28443799	28513493	hsa-miR-423-5p	hsa-miR-423-3p
20723	hsa-mir-423	+	intron	Vega_transcript	ENSG00000126653	ENST00000247026	223236_at	3716363	17	28443799	28513493	hsa-miR-423-5p	hsa-miR-423-3p
20724	hsa-mir-423	+	intron	Vega_transcript	ENSG00000126653	ENST00000247026	223236_at	3716372	17	28443799	28513493	hsa-miR-423-5p	hsa-miR-423-3p
20802	hsa-mir-425	+	intron	HGNC_curated_transcript	ENSG00000178149	ENST00000313778	221934_s_at	2673834	3	49052921	49059726	hsa-miR-425	hsa-miR-425*
20803	hsa-mir-425	+	intron	HGNC_curated_transcript	ENSG00000178149	ENST00000313778	221934_s_at	2673842	3	49052921	49059726	hsa-miR-425	hsa-miR-425*
20804	hsa-mir-425	+	intron	HGNC_curated_transcript	ENSG00000178149	ENST00000313778	221934_s_at	2673860	3	49052921	49059726	hsa-miR-425	hsa-miR-425*
20805	hsa-mir-425	+	intron	HGNC_curated_transcript	ENSG00000178149	ENST00000313778	221934_s_at	2673837	3	49052921	49059726	hsa-miR-425	hsa-miR-425*
20806	hsa-mir-425	+	intron	Vega_transcript	ENSG00000178149	ENST00000313778	221934_s_at	2673858	3	49052921	49059726	hsa-miR-425	hsa-miR-425*
20807	hsa-mir-425	+	intron	Vega_transcript	ENSG00000178149	ENST00000313778	221934_s_at	2673862	3	49052921	49059726	hsa-miR-425	hsa-miR-425*
20808	hsa-mir-425	+	intron	Vega_transcript	ENSG00000178149	ENST00000313778	221934_s_at	2673833	3	49052921	49059726	hsa-miR-425	hsa-miR-425*
20809	hsa-mir-425	+	intron	Vega_transcript	ENSG00000178149	ENST00000313778	221934_s_at	2673847	3	49052921	49059726	hsa-miR-425	hsa-miR-425*
20903	hsa-mir-448	+	intron	HGNC_curated_transcript	ENSG00000147246	ENST00000276198	207307_at	3987878	X	113818551	114144624	hsa-miR-448	NA
20904	hsa-mir-448	+	intron	HGNC_curated_transcript	ENSG00000147246	ENST00000276198	207307_at	3987879	X	113818551	114144624	hsa-miR-448	NA
20905	hsa-mir-448	+	intron	HGNC_curated_transcript	ENSG00000147246	ENST00000276198	207307_at	3987903	X	113818551	114144624	hsa-miR-448	NA
20906	hsa-mir-448	+	intron	Vega_transcript	ENSG00000147246	ENST00000276198	207307_at	3987894	X	113818551	114144624	hsa-miR-448	NA
20907	hsa-mir-448	+	intron	Vega_transcript	ENSG00000147246	ENST00000276198	207307_at	3987901	X	113818551	114144624	hsa-miR-448	NA
20908	hsa-mir-448	+	intron	Vega_transcript	ENSG00000147246	ENST00000276198	207307_at	3987893	X	113818551	114144624	hsa-miR-448	NA
20962	hsa-mir-449a	+	intron	HGNC_automatic_transcript	ENSG00000164287	ENST00000296733	1564674_a_at	2857044	5	54408823	54469003	hsa-miR-449a	NA
20963	hsa-mir-449a	+	intron	HGNC_automatic_transcript	ENSG00000164287	ENST00000296733	1564674_a_at	2857056	5	54408823	54469003	hsa-miR-449a	NA
20964	hsa-mir-449a	+	intron	HGNC_automatic_transcript	ENSG00000164287	ENST00000296733	1564674_a_at	2857046	5	54408823	54469003	hsa-miR-449a	NA
20965	hsa-mir-449a	+	intron	HGNC_automatic_transcript	ENSG00000164287	ENST00000296733	1564674_a_at	2857065	5	54408823	54469003	hsa-miR-449a	NA
20966	hsa-mir-449a	+	intron	HGNC_curated_transcript	ENSG00000164287	ENST00000296733	1564674_a_at	2857066	5	54408823	54469003	hsa-miR-449a	NA
20967	hsa-mir-449a	+	intron	Vega_transcript	ENSG00000164287	ENST00000296733	1564674_a_at	2857074	5	54408823	54469003	hsa-miR-449a	NA
21088	hsa-mir-452	+	intron	HGNC_curated_transcript	ENSG00000102287	ENST00000359363	204537_s_at	4026013	X	151121596	151143152	hsa-miR-452	hsa-miR-452*
21089	hsa-mir-452	+	intron	HGNC_curated_transcript	ENSG00000102287	ENST00000359363	204537_s_at	4026019	X	151121596	151143152	hsa-miR-452	hsa-miR-452*
21090	hsa-mir-452	+	intron	HGNC_curated_transcript	ENSG00000102287	ENST00000359363	204537_s_at	4026012	X	151121596	151143152	hsa-miR-452	hsa-miR-452*
21091	hsa-mir-452	+	intron	HGNC_curated_transcript	ENSG00000102287	ENST00000359363	204537_s_at	4026018	X	151121596	151143152	hsa-miR-452	hsa-miR-452*
21093	hsa-mir-452	+	intron	HGNC_curated_transcript	ENSG00000102287	ENST00000359363	204537_s_at	4026029	X	151121596	151143152	hsa-miR-452	hsa-miR-452*
21094	hsa-mir-452	+	intron	HGNC_automatic_transcript	ENSG00000102287	ENST00000359363	204537_s_at	4026020	X	151121596	151143152	hsa-miR-452	hsa-miR-452*
21095	hsa-mir-452	+	intron	HGNC_automatic_transcript	ENSG00000102287	ENST00000359363	204537_s_at	4026032	X	151121596	151143152	hsa-miR-452	hsa-miR-452*
21096	hsa-mir-452	+	intron	Vega_transcript	ENSG00000102287	ENST00000359363	204537_s_at	4026011	X	151121596	151143152	hsa-miR-452	hsa-miR-452*
21097	hsa-mir-452	+	intron	Vega_transcript	ENSG00000102287	ENST00000359363	204537_s_at	4026014	X	151121596	151143152	hsa-miR-452	hsa-miR-452*
21098	hsa-mir-452	+	intron	Vega_transcript	ENSG00000102287	ENST00000359363	204537_s_at	4026028	X	151121596	151143152	hsa-miR-452	hsa-miR-452*
21099	hsa-mir-452	+	intron	Vega_transcript	ENSG00000102287	ENST00000359363	204537_s_at	4026015	X	151121596	151143152	hsa-miR-452	hsa-miR-452*
21101	hsa-mir-452	+	intron	Vega_transcript	ENSG00000102287	ENST00000370325	204537_s_at	4026019	X	151121596	151143152	hsa-miR-452	hsa-miR-452*
21189	hsa-mir-483	+	intron	HGNC_automatic_transcript	ENSG00000167244	ENST00000300632	202410_x_at	3359135	11	2150342	2170833	hsa-miR-483-5p	hsa-miR-483-3p
21190	hsa-mir-483	+	intron	HGNC_automatic_transcript	ENSG00000167244	ENST00000300632	202410_x_at	3359124	11	2150342	2170833	hsa-miR-483-5p	hsa-miR-483-3p
21191	hsa-mir-483	+	intron	HGNC_curated_transcript	ENSG00000167244	ENST00000300632	202410_x_at	3359168	11	2150342	2170833	hsa-miR-483-5p	hsa-miR-483-3p
21192	hsa-mir-483	+	intron	HGNC_curated_transcript	ENSG00000167244	ENST00000300632	202410_x_at	3359122	11	2150342	2170833	hsa-miR-483-5p	hsa-miR-483-3p
21193	hsa-mir-483	+	intron	HGNC_curated_transcript	ENSG00000167244	ENST00000300632	202410_x_at	3359129	11	2150342	2170833	hsa-miR-483-5p	hsa-miR-483-3p
21194	hsa-mir-483	+	intron	HGNC_curated_transcript	ENSG00000167244	ENST00000300632	202410_x_at	3359125	11	2150342	2170833	hsa-miR-483-5p	hsa-miR-483-3p
21195	hsa-mir-483	+	intron	HGNC_curated_transcript	ENSG00000167244	ENST00000300632	202410_x_at	3359144	11	2150342	2170833	hsa-miR-483-5p	hsa-miR-483-3p
21196	hsa-mir-483	+	intron	HGNC_curated_transcript	ENSG00000167244	ENST00000300632	202410_x_at	3359123	11	2150342	2170833	hsa-miR-483-5p	hsa-miR-483-3p
21197	hsa-mir-483	+	intron	HGNC_curated_transcript	ENSG00000167244	ENST00000300632	202410_x_at	3359136	11	2150342	2170833	hsa-miR-483-5p	hsa-miR-483-3p
21198	hsa-mir-483	+	intron	HGNC_curated_transcript	ENSG00000167244	ENST00000300632	202410_x_at	3359131	11	2150342	2170833	hsa-miR-483-5p	hsa-miR-483-3p
21199	hsa-mir-483	+	intron	HGNC_curated_transcript	ENSG00000167244	ENST00000300632	202410_x_at	3359133	11	2150342	2170833	hsa-miR-483-5p	hsa-miR-483-3p
21200	hsa-mir-483	+	intron	HGNC_curated_transcript	ENSG00000167244	ENST00000300632	202410_x_at	3359127	11	2150342	2170833	hsa-miR-483-5p	hsa-miR-483-3p
21201	hsa-mir-483	+	intron	Vega_transcript	ENSG00000167244	ENST00000300632	202410_x_at	3359137	11	2150342	2170833	hsa-miR-483-5p	hsa-miR-483-3p
21202	hsa-mir-483	+	intron	Vega_transcript	ENSG00000167244	ENST00000300632	202410_x_at	3359120	11	2150342	2170833	hsa-miR-483-5p	hsa-miR-483-3p
21203	hsa-mir-483	+	intron	Vega_transcript	ENSG00000167244	ENST00000300632	202410_x_at	3359143	11	2150342	2170833	hsa-miR-483-5p	hsa-miR-483-3p
21204	hsa-mir-483	+	intron	Vega_transcript	ENSG00000167244	ENST00000300632	202409_at	3359135	11	2150342	2170833	hsa-miR-483-5p	hsa-miR-483-3p
21205	hsa-mir-483	+	intron	Vega_transcript	ENSG00000167244	ENST00000300632	202409_at	3359124	11	2150342	2170833	hsa-miR-483-5p	hsa-miR-483-3p
21206	hsa-mir-483	+	intron	Vega_transcript	ENSG00000167244	ENST00000300632	202409_at	3359168	11	2150342	2170833	hsa-miR-483-5p	hsa-miR-483-3p
21207	hsa-mir-483	+	intron	Vega_transcript	ENSG00000167244	ENST00000300632	202409_at	3359122	11	2150342	2170833	hsa-miR-483-5p	hsa-miR-483-3p
21208	hsa-mir-483	+	intron	Vega_transcript	ENSG00000167244	ENST00000300632	202409_at	3359129	11	2150342	2170833	hsa-miR-483-5p	hsa-miR-483-3p
21209	hsa-mir-483	+	intron	Vega_transcript	ENSG00000167244	ENST00000300632	202409_at	3359125	11	2150342	2170833	hsa-miR-483-5p	hsa-miR-483-3p
21210	hsa-mir-483	+	intron	Vega_transcript	ENSG00000167244	ENST00000300632	202409_at	3359144	11	2150342	2170833	hsa-miR-483-5p	hsa-miR-483-3p
21539	hsa-mir-486	+	intron	HGNC_automatic_transcript	ENSG00000029534	ENST00000265709	208353_x_at	3132976	8	41510739	41754280	hsa-miR-486-5p	hsa-miR-486-3p
21540	hsa-mir-486	+	intron	HGNC_automatic_transcript	ENSG00000029534	ENST00000265709	208353_x_at	3133120	8	41510739	41754280	hsa-miR-486-5p	hsa-miR-486-3p
21541	hsa-mir-486	+	intron	HGNC_automatic_transcript	ENSG00000029534	ENST00000265709	208353_x_at	3132943	8	41510739	41754280	hsa-miR-486-5p	hsa-miR-486-3p
21542	hsa-mir-486	+	intron	HGNC_automatic_transcript	ENSG00000029534	ENST00000265709	208353_x_at	3132999	8	41510739	41754280	hsa-miR-486-5p	hsa-miR-486-3p
21543	hsa-mir-486	+	intron	HGNC_automatic_transcript	ENSG00000029534	ENST00000265709	208353_x_at	3133022	8	41510739	41754280	hsa-miR-486-5p	hsa-miR-486-3p
21544	hsa-mir-486	+	intron	HGNC_automatic_transcript	ENSG00000029534	ENST00000265709	208353_x_at	3132967	8	41510739	41754280	hsa-miR-486-5p	hsa-miR-486-3p
21545	hsa-mir-486	+	intron	HGNC_automatic_transcript	ENSG00000029534	ENST00000265709	208353_x_at	3132998	8	41510739	41754280	hsa-miR-486-5p	hsa-miR-486-3p
21546	hsa-mir-486	+	intron	HGNC_curated_transcript	ENSG00000029534	ENST00000265709	208353_x_at	3132961	8	41510739	41754280	hsa-miR-486-5p	hsa-miR-486-3p
21547	hsa-mir-486	+	intron	HGNC_curated_transcript	ENSG00000029534	ENST00000265709	208353_x_at	3132988	8	41510739	41754280	hsa-miR-486-5p	hsa-miR-486-3p
21548	hsa-mir-486	+	intron	HGNC_curated_transcript	ENSG00000029534	ENST00000265709	208353_x_at	3133020	8	41510739	41754280	hsa-miR-486-5p	hsa-miR-486-3p
21549	hsa-mir-486	+	intron	HGNC_curated_transcript	ENSG00000029534	ENST00000265709	208353_x_at	3133017	8	41510739	41754280	hsa-miR-486-5p	hsa-miR-486-3p
21550	hsa-mir-486	+	intron	Vega_transcript	ENSG00000029534	ENST00000265709	208353_x_at	3133002	8	41510739	41754280	hsa-miR-486-5p	hsa-miR-486-3p
21551	hsa-mir-486	+	intron	Vega_transcript	ENSG00000029534	ENST00000265709	208353_x_at	3133024	8	41510739	41754280	hsa-miR-486-5p	hsa-miR-486-3p
21552	hsa-mir-486	+	intron	Vega_transcript	ENSG00000029534	ENST00000265709	208353_x_at	3132991	8	41510739	41754280	hsa-miR-486-5p	hsa-miR-486-3p
21553	hsa-mir-486	+	intron	Vega_transcript	ENSG00000029534	ENST00000265709	208353_x_at	3133038	8	41510739	41754280	hsa-miR-486-5p	hsa-miR-486-3p
24549	hsa-mir-488	+	intron	HGNC_curated_transcript	ENSG00000152092	ENST00000281881	213197_at	2445372	1	176826438	177134024	hsa-miR-488*	hsa-miR-488
24550	hsa-mir-488	+	intron	HGNC_curated_transcript	ENSG00000152092	ENST00000281881	213197_at	2445409	1	176826438	177134024	hsa-miR-488*	hsa-miR-488
24551	hsa-mir-488	+	intron	HGNC_curated_transcript	ENSG00000152092	ENST00000281881	213197_at	2445414	1	176826438	177134024	hsa-miR-488*	hsa-miR-488
24552	hsa-mir-488	+	intron	HGNC_curated_transcript	ENSG00000152092	ENST00000281881	213197_at	2445377	1	176826438	177134024	hsa-miR-488*	hsa-miR-488
24553	hsa-mir-488	+	intron	HGNC_automatic_transcript	ENSG00000152092	ENST00000281881	213197_at	2445381	1	176826438	177134024	hsa-miR-488*	hsa-miR-488
24554	hsa-mir-488	+	intron	HGNC_automatic_transcript	ENSG00000152092	ENST00000281881	213197_at	2445440	1	176826438	177134024	hsa-miR-488*	hsa-miR-488
24555	hsa-mir-488	+	intron	Vega_transcript	ENSG00000152092	ENST00000281881	213197_at	2445415	1	176826438	177134024	hsa-miR-488*	hsa-miR-488
24556	hsa-mir-488	+	intron	Vega_transcript	ENSG00000152092	ENST00000281881	213197_at	2445368	1	176826438	177134024	hsa-miR-488*	hsa-miR-488
24557	hsa-mir-488	+	intron	Vega_transcript	ENSG00000152092	ENST00000281881	213197_at	2445438	1	176826438	177134024	hsa-miR-488*	hsa-miR-488
24558	hsa-mir-488	+	intron	Vega_transcript	ENSG00000152092	ENST00000281881	213197_at	2445449	1	176826438	177134024	hsa-miR-488*	hsa-miR-488
24712	hsa-mir-489	+	intron	HGNC_automatic_transcript	ENSG00000004948	ENST00000359558	207886_s_at	3061555	7	93053799	93204042	hsa-miR-489	NA
24713	hsa-mir-489	+	intron	HGNC_automatic_transcript	ENSG00000004948	ENST00000359558	207886_s_at	3061539	7	93053799	93204042	hsa-miR-489	NA
24714	hsa-mir-489	+	intron	HGNC_curated_transcript	ENSG00000004948	ENST00000359558	207886_s_at	3061553	7	93053799	93204042	hsa-miR-489	NA
24715	hsa-mir-489	+	intron	HGNC_curated_transcript	ENSG00000004948	ENST00000359558	207886_s_at	3061557	7	93053799	93204042	hsa-miR-489	NA
24716	hsa-mir-489	+	intron	HGNC_curated_transcript	ENSG00000004948	ENST00000359558	207886_s_at	3061541	7	93053799	93204042	hsa-miR-489	NA
24717	hsa-mir-489	+	intron	HGNC_curated_transcript	ENSG00000004948	ENST00000359558	207886_s_at	3061542	7	93053799	93204042	hsa-miR-489	NA
24718	hsa-mir-489	+	intron	HGNC_curated_transcript	ENSG00000004948	ENST00000359558	207886_s_at	3061558	7	93053799	93204042	hsa-miR-489	NA
24719	hsa-mir-489	+	intron	Vega_transcript	ENSG00000004948	ENST00000359558	207886_s_at	3061545	7	93053799	93204042	hsa-miR-489	NA
24720	hsa-mir-489	+	intron	Vega_transcript	ENSG00000004948	ENST00000359558	207886_s_at	3061548	7	93053799	93204042	hsa-miR-489	NA
24721	hsa-mir-489	+	intron	Vega_transcript	ENSG00000004948	ENST00000359558	207886_s_at	3061547	7	93053799	93204042	hsa-miR-489	NA
24722	hsa-mir-489	+	intron	Vega_transcript	ENSG00000004948	ENST00000359558	207886_s_at	3061579	7	93053799	93204042	hsa-miR-489	NA
24723	hsa-mir-489	+	intron	Vega_transcript	ENSG00000004948	ENST00000359558	207886_s_at	3061561	7	93053799	93204042	hsa-miR-489	NA
24898	hsa-mir-490	+	intron	HGNC_curated_transcript	ENSG00000181072	ENST00000320658	221330_at	3026289	7	136553399	136705002	hsa-miR-490-5p	hsa-miR-490-3p
24899	hsa-mir-490	+	intron	HGNC_curated_transcript	ENSG00000181072	ENST00000320658	221330_at	3026226	7	136553399	136705002	hsa-miR-490-5p	hsa-miR-490-3p
24900	hsa-mir-490	+	intron	HGNC_curated_transcript	ENSG00000181072	ENST00000320658	221330_at	3026228	7	136553399	136705002	hsa-miR-490-5p	hsa-miR-490-3p
24901	hsa-mir-490	+	intron	HGNC_curated_transcript	ENSG00000181072	ENST00000397608	221330_at	3026227	7	136553399	136705002	hsa-miR-490-5p	hsa-miR-490-3p
24902	hsa-mir-490	+	intron	HGNC_automatic_transcript	ENSG00000181072	ENST00000397608	221330_at	3026267	7	136553399	136705002	hsa-miR-490-5p	hsa-miR-490-3p
24903	hsa-mir-490	+	intron	HGNC_automatic_transcript	ENSG00000181072	ENST00000397608	221330_at	3026289	7	136553399	136705002	hsa-miR-490-5p	hsa-miR-490-3p
24904	hsa-mir-490	+	intron	HGNC_automatic_transcript	ENSG00000181072	ENST00000397608	221330_at	3026226	7	136553399	136705002	hsa-miR-490-5p	hsa-miR-490-3p
24905	hsa-mir-490	+	intron	HGNC_automatic_transcript	ENSG00000181072	ENST00000397608	221330_at	3026228	7	136553399	136705002	hsa-miR-490-5p	hsa-miR-490-3p
24906	hsa-mir-490	+	intron	HGNC_automatic_transcript	ENSG00000181072	ENST00000397608	221330_at	3026268	7	136553399	136705002	hsa-miR-490-5p	hsa-miR-490-3p
24909	hsa-mir-490	+	intron	Vega_transcript	ENSG00000181072	ENST00000401861	221330_at	3026227	7	136553399	136705002	hsa-miR-490-5p	hsa-miR-490-3p
24910	hsa-mir-490	+	intron	Vega_transcript	ENSG00000181072	ENST00000401861	221330_at	3026267	7	136553399	136705002	hsa-miR-490-5p	hsa-miR-490-3p
24911	hsa-mir-490	+	intron	Vega_transcript	ENSG00000181072	ENST00000401861	221330_at	3026289	7	136553399	136705002	hsa-miR-490-5p	hsa-miR-490-3p
24912	hsa-mir-490	+	intron	Vega_transcript	ENSG00000181072	ENST00000401861	221330_at	3026226	7	136553399	136705002	hsa-miR-490-5p	hsa-miR-490-3p
24958	hsa-mir-491	+	intron	HGNC_automatic_transcript	ENSG00000188352	ENST00000338382	218503_at	3164699	9	20658308	20995954	hsa-miR-491-5p	hsa-miR-491-3p
24959	hsa-mir-491	+	intron	HGNC_curated_transcript	ENSG00000188352	ENST00000338382	218503_at	3164678	9	20658308	20995954	hsa-miR-491-5p	hsa-miR-491-3p
24960	hsa-mir-491	+	intron	Vega_transcript	ENSG00000188352	ENST00000338382	218503_at	3164692	9	20658308	20995954	hsa-miR-491-5p	hsa-miR-491-3p
25066	hsa-mir-511-1	+	intron	HGNC_automatic_transcript	ENSG00000183748	ENST00000331429	204438_at	3237251	10	17851362	17953178	hsa-miR-511	NA
25067	hsa-mir-511-1	+	intron	HGNC_curated_transcript	ENSG00000183748	ENST00000331429	204438_at	3237245	10	17851362	17953178	hsa-miR-511	NA
25068	hsa-mir-511-1	+	intron	Vega_transcript	ENSG00000183748	ENST00000331429	204438_at	3237207	10	17851362	17953178	hsa-miR-511	NA
25152	hsa-mir-511-2	+	intron	HGNC_curated_transcript	ENSG00000120586	ENST00000239761	204438_at	3237251	10	18098352	18200091	hsa-miR-511	NA
25153	hsa-mir-511-2	+	intron	Vega_transcript	ENSG00000120586	ENST00000239761	204438_at	3237245	10	18098352	18200091	hsa-miR-511	NA
25226	hsa-mir-497	+	intron	Clone_based_vega_transcript	ENSG00000232607	ENST00000443997	230353_at	3743292	17	6919137	6922949	hsa-miR-497	hsa-miR-497*
25227	hsa-mir-497	+	intron	Vega_transcript	ENSG00000232607	ENST00000443997	230353_at	3743290	17	6919137	6922949	hsa-miR-497	hsa-miR-497*
25228	hsa-mir-499	+	intron	HGNC_curated_transcript	ENSG00000078814	ENST00000262873	233949_s_at	3883165	20	33563206	33590240	hsa-miR-499-5p	hsa-miR-499-3p
25229	hsa-mir-499	+	intron	Vega_transcript	ENSG00000078814	ENST00000262873	233949_s_at	3883174	20	33563206	33590240	hsa-miR-499-5p	hsa-miR-499-3p
25273	hsa-mir-500	+	intron	HGNC_automatic_transcript	ENSG00000171365	ENST00000376088	232127_at	3977335	X	49687225	49863892	hsa-miR-500	hsa-miR-500*
25274	hsa-mir-500	+	intron	HGNC_automatic_transcript	ENSG00000171365	ENST00000376088	232127_at	3977321	X	49687225	49863892	hsa-miR-500	hsa-miR-500*
25275	hsa-mir-500	+	intron	HGNC_curated_transcript	ENSG00000171365	ENST00000376088	232127_at	3977324	X	49687225	49863892	hsa-miR-500	hsa-miR-500*
25276	hsa-mir-500	+	intron	HGNC_curated_transcript	ENSG00000171365	ENST00000376088	232127_at	3977333	X	49687225	49863892	hsa-miR-500	hsa-miR-500*
25277	hsa-mir-500	+	intron	HGNC_curated_transcript	ENSG00000171365	ENST00000376088	232127_at	3977337	X	49687225	49863892	hsa-miR-500	hsa-miR-500*
25278	hsa-mir-500	+	intron	Vega_transcript	ENSG00000171365	ENST00000376088	232127_at	3977346	X	49687225	49863892	hsa-miR-500	hsa-miR-500*
25279	hsa-mir-500	+	intron	Vega_transcript	ENSG00000171365	ENST00000376088	232127_at	3977319	X	49687225	49863892	hsa-miR-500	hsa-miR-500*
25280	hsa-mir-500	+	intron	Vega_transcript	ENSG00000171365	ENST00000376088	232127_at	3977315	X	49687225	49863892	hsa-miR-500	hsa-miR-500*
25668	hsa-mir-501	+	intron	HGNC_automatic_transcript	ENSG00000171365	ENST00000376088	232127_at	3977335	X	49687225	49863892	hsa-miR-501-5p	hsa-miR-501-3p
25669	hsa-mir-501	+	intron	HGNC_automatic_transcript	ENSG00000171365	ENST00000376088	232127_at	3977321	X	49687225	49863892	hsa-miR-501-5p	hsa-miR-501-3p
25670	hsa-mir-501	+	intron	HGNC_curated_transcript	ENSG00000171365	ENST00000376088	232127_at	3977324	X	49687225	49863892	hsa-miR-501-5p	hsa-miR-501-3p
25671	hsa-mir-501	+	intron	HGNC_curated_transcript	ENSG00000171365	ENST00000376088	232127_at	3977333	X	49687225	49863892	hsa-miR-501-5p	hsa-miR-501-3p
25672	hsa-mir-501	+	intron	HGNC_curated_transcript	ENSG00000171365	ENST00000376088	232127_at	3977337	X	49687225	49863892	hsa-miR-501-5p	hsa-miR-501-3p
25673	hsa-mir-501	+	intron	Vega_transcript	ENSG00000171365	ENST00000376088	232127_at	3977346	X	49687225	49863892	hsa-miR-501-5p	hsa-miR-501-3p
25674	hsa-mir-501	+	intron	Vega_transcript	ENSG00000171365	ENST00000376088	232127_at	3977319	X	49687225	49863892	hsa-miR-501-5p	hsa-miR-501-3p
25675	hsa-mir-501	+	intron	Vega_transcript	ENSG00000171365	ENST00000376088	232127_at	3977315	X	49687225	49863892	hsa-miR-501-5p	hsa-miR-501-3p
26063	hsa-mir-502	+	intron	HGNC_automatic_transcript	ENSG00000171365	ENST00000376088	232127_at	3977335	X	49687225	49863892	hsa-miR-502-5p	hsa-miR-502-3p
26064	hsa-mir-502	+	intron	HGNC_automatic_transcript	ENSG00000171365	ENST00000376088	232127_at	3977321	X	49687225	49863892	hsa-miR-502-5p	hsa-miR-502-3p
26065	hsa-mir-502	+	intron	HGNC_curated_transcript	ENSG00000171365	ENST00000376088	232127_at	3977324	X	49687225	49863892	hsa-miR-502-5p	hsa-miR-502-3p
26066	hsa-mir-502	+	intron	HGNC_curated_transcript	ENSG00000171365	ENST00000376088	232127_at	3977333	X	49687225	49863892	hsa-miR-502-5p	hsa-miR-502-3p
26067	hsa-mir-502	+	intron	HGNC_curated_transcript	ENSG00000171365	ENST00000376088	232127_at	3977337	X	49687225	49863892	hsa-miR-502-5p	hsa-miR-502-3p
26068	hsa-mir-502	+	intron	Vega_transcript	ENSG00000171365	ENST00000376088	232127_at	3977346	X	49687225	49863892	hsa-miR-502-5p	hsa-miR-502-3p
26069	hsa-mir-502	+	intron	Vega_transcript	ENSG00000171365	ENST00000376088	232127_at	3977319	X	49687225	49863892	hsa-miR-502-5p	hsa-miR-502-3p
26070	hsa-mir-502	+	intron	Vega_transcript	ENSG00000171365	ENST00000376088	232127_at	3977315	X	49687225	49863892	hsa-miR-502-5p	hsa-miR-502-3p
26458	hsa-mir-503	+	intron	Clone_based_vega_transcript	ENSG00000223749	ENST00000414769	228235_at	4022694	X	133677367	133680662	hsa-miR-503	NA
26459	hsa-mir-503	+	intron	Clone_based_vega_transcript	ENSG00000223749	ENST00000414769	228235_at	4022699	X	133677367	133680662	hsa-miR-503	NA
26460	hsa-mir-503	+	intron	Clone_based_vega_transcript	ENSG00000223749	ENST00000414769	228235_at	4022693	X	133677367	133680662	hsa-miR-503	NA
26461	hsa-mir-503	+	intron	Clone_based_vega_transcript	ENSG00000223749	ENST00000414769	228235_at	4022710	X	133677367	133680662	hsa-miR-503	NA
26462	hsa-mir-503	+	intron	Vega_transcript	ENSG00000223749	ENST00000414769	228235_at	4022715	X	133677367	133680662	hsa-miR-503	NA
26463	hsa-mir-503	+	intron	Vega_transcript	ENSG00000223749	ENST00000414769	228235_at	4022692	X	133677367	133680662	hsa-miR-503	NA
26464	hsa-mir-503	+	intron	Vega_transcript	ENSG00000223749	ENST00000440570	228235_at	4022699	X	133677367	133680662	hsa-miR-503	NA
26487	hsa-mir-504	+	intron	HGNC_curated_transcript	ENSG00000129682	ENST00000305414	205110_s_at	4023925	X	137713735	138304939	hsa-miR-504	NA
26488	hsa-mir-504	+	intron	HGNC_curated_transcript	ENSG00000129682	ENST00000305414	205110_s_at	4023908	X	137713735	138304939	hsa-miR-504	NA
26489	hsa-mir-504	+	intron	HGNC_curated_transcript	ENSG00000129682	ENST00000305414	205110_s_at	4023924	X	137713735	138304939	hsa-miR-504	NA
26490	hsa-mir-504	+	intron	HGNC_curated_transcript	ENSG00000129682	ENST00000305414	205110_s_at	4023909	X	137713735	138304939	hsa-miR-504	NA
26491	hsa-mir-504	+	intron	HGNC_automatic_transcript	ENSG00000129682	ENST00000305414	205110_s_at	4023910	X	137713735	138304939	hsa-miR-504	NA
26492	hsa-mir-504	+	intron	HGNC_automatic_transcript	ENSG00000129682	ENST00000305414	205110_s_at	4023941	X	137713735	138304939	hsa-miR-504	NA
26493	hsa-mir-504	+	intron	Vega_transcript	ENSG00000129682	ENST00000305414	205110_s_at	4023942	X	137713735	138304939	hsa-miR-504	NA
26494	hsa-mir-504	+	intron	Vega_transcript	ENSG00000129682	ENST00000305414	205110_s_at	4023911	X	137713735	138304939	hsa-miR-504	NA
26495	hsa-mir-504	+	intron	Vega_transcript	ENSG00000129682	ENST00000315930	205110_s_at	4023925	X	137713735	138304939	hsa-miR-504	NA
26496	hsa-mir-504	+	intron	Vega_transcript	ENSG00000129682	ENST00000315930	205110_s_at	4023934	X	137713735	138304939	hsa-miR-504	NA
26540	hsa-mir-505	+	intron	HGNC_curated_transcript	ENSG00000101974	ENST00000370557	226785_at	4024201	X	138808505	139027435	hsa-miR-505*	hsa-miR-505
26541	hsa-mir-505	+	intron	HGNC_curated_transcript	ENSG00000101974	ENST00000370557	226785_at	4024181	X	138808505	139027435	hsa-miR-505*	hsa-miR-505
26542	hsa-mir-505	+	intron	Vega_transcript	ENSG00000101974	ENST00000370557	226785_at	4024205	X	138808505	139027435	hsa-miR-505*	hsa-miR-505
26543	hsa-mir-505	+	intron	Vega_transcript	ENSG00000101974	ENST00000370557	226785_at	4024199	X	138808505	139027435	hsa-miR-505*	hsa-miR-505
26617	hsa-mir-532	+	intron	HGNC_automatic_transcript	ENSG00000171365	ENST00000376088	232127_at	3977335	X	49687225	49863892	hsa-miR-532-5p	hsa-miR-532-3p
26618	hsa-mir-532	+	intron	HGNC_automatic_transcript	ENSG00000171365	ENST00000376088	232127_at	3977321	X	49687225	49863892	hsa-miR-532-5p	hsa-miR-532-3p
26619	hsa-mir-532	+	intron	HGNC_curated_transcript	ENSG00000171365	ENST00000376088	232127_at	3977324	X	49687225	49863892	hsa-miR-532-5p	hsa-miR-532-3p
26620	hsa-mir-532	+	intron	HGNC_curated_transcript	ENSG00000171365	ENST00000376088	232127_at	3977333	X	49687225	49863892	hsa-miR-532-5p	hsa-miR-532-3p
26621	hsa-mir-532	+	intron	HGNC_curated_transcript	ENSG00000171365	ENST00000376088	232127_at	3977337	X	49687225	49863892	hsa-miR-532-5p	hsa-miR-532-3p
26622	hsa-mir-532	+	intron	Vega_transcript	ENSG00000171365	ENST00000376088	232127_at	3977346	X	49687225	49863892	hsa-miR-532-5p	hsa-miR-532-3p
26623	hsa-mir-532	+	intron	Vega_transcript	ENSG00000171365	ENST00000376088	232127_at	3977319	X	49687225	49863892	hsa-miR-532-5p	hsa-miR-532-3p
26624	hsa-mir-532	+	intron	Vega_transcript	ENSG00000171365	ENST00000376088	232127_at	3977315	X	49687225	49863892	hsa-miR-532-5p	hsa-miR-532-3p
27012	hsa-mir-455	+	intron	HGNC_automatic_transcript	ENSG00000196739	ENST00000356083	225288_at	3186086	9	116917840	117074791	hsa-miR-455-5p	hsa-miR-455-3p
27013	hsa-mir-455	+	intron	HGNC_automatic_transcript	ENSG00000196739	ENST00000356083	225288_at	3186050	9	116917840	117074791	hsa-miR-455-5p	hsa-miR-455-3p
27014	hsa-mir-455	+	intron	HGNC_automatic_transcript	ENSG00000196739	ENST00000356083	225288_at	3186096	9	116917840	117074791	hsa-miR-455-5p	hsa-miR-455-3p
27015	hsa-mir-455	+	intron	HGNC_curated_transcript	ENSG00000196739	ENST00000356083	225288_at	3185990	9	116917840	117074791	hsa-miR-455-5p	hsa-miR-455-3p
27016	hsa-mir-455	+	intron	HGNC_curated_transcript	ENSG00000196739	ENST00000356083	225288_at	3186095	9	116917840	117074791	hsa-miR-455-5p	hsa-miR-455-3p
27017	hsa-mir-455	+	intron	HGNC_curated_transcript	ENSG00000196739	ENST00000356083	225288_at	3186120	9	116917840	117074791	hsa-miR-455-5p	hsa-miR-455-3p
27018	hsa-mir-455	+	intron	Vega_transcript	ENSG00000196739	ENST00000356083	225288_at	3186009	9	116917840	117074791	hsa-miR-455-5p	hsa-miR-455-3p
27019	hsa-mir-455	+	intron	Vega_transcript	ENSG00000196739	ENST00000356083	225288_at	3186073	9	116917840	117074791	hsa-miR-455-5p	hsa-miR-455-3p
27020	hsa-mir-455	+	intron	Vega_transcript	ENSG00000196739	ENST00000356083	225288_at	3185989	9	116917840	117074791	hsa-miR-455-5p	hsa-miR-455-3p
27931	hsa-mir-545	+	intron	HGNC_automatic_transcript	ENSG00000230590	ENST00000418855		4012650	X	73467699	73513362	hsa-miR-545*	hsa-miR-545
27932	hsa-mir-545	+	intron	HGNC_automatic_transcript	ENSG00000230590	ENST00000418855		4012653	X	73467699	73513362	hsa-miR-545*	hsa-miR-545
27933	hsa-mir-545	+	intron	HGNC_automatic_transcript	ENSG00000230590	ENST00000418855		4012651	X	73467699	73513362	hsa-miR-545*	hsa-miR-545
27934	hsa-mir-545	+	intron	HGNC_automatic_transcript	ENSG00000230590	ENST00000418855		4012658	X	73467699	73513362	hsa-miR-545*	hsa-miR-545
27935	hsa-mir-545	+	intron	Vega_transcript	ENSG00000230590	ENST00000418855		4012652	X	73467699	73513362	hsa-miR-545*	hsa-miR-545
27936	hsa-mir-545	+	intron	Vega_transcript	ENSG00000230590	ENST00000418855		4012657	X	73467699	73513362	hsa-miR-545*	hsa-miR-545
27937	hsa-mir-545	+	intron	Vega_transcript	ENSG00000230590	ENST00000429124	242121_at	4012650	X	73467699	73513362	hsa-miR-545*	hsa-miR-545
27938	hsa-mir-545	+	intron	Vega_transcript	ENSG00000230590	ENST00000429124	242121_at	4012653	X	73467699	73513362	hsa-miR-545*	hsa-miR-545
27959	hsa-mir-551a	+	intron	HGNC_automatic_transcript	ENSG00000162591	ENST00000356575	213942_at	2393467	1	3406484	3528059	hsa-miR-551a	NA
27960	hsa-mir-551a	+	intron	HGNC_curated_transcript	ENSG00000162591	ENST00000356575	213942_at	2393493	1	3406484	3528059	hsa-miR-551a	NA
27961	hsa-mir-551a	+	intron	Vega_transcript	ENSG00000162591	ENST00000356575	213942_at	2393453	1	3406484	3528059	hsa-miR-551a	NA
28043	hsa-mir-553	+	intron	HGNC_curated_transcript	ENSG00000137996	ENST00000260563	203594_at	2348857	1	100731763	100758325	hsa-miR-553	NA
28044	hsa-mir-553	+	intron	HGNC_curated_transcript	ENSG00000137996	ENST00000260563	203594_at	2348855	1	100731763	100758325	hsa-miR-553	NA
28045	hsa-mir-553	+	intron	Vega_transcript	ENSG00000137996	ENST00000260563	203594_at	2348869	1	100731763	100758325	hsa-miR-553	NA
28046	hsa-mir-553	+	intron	Vega_transcript	ENSG00000137996	ENST00000260563	203594_at	2348870	1	100731763	100758325	hsa-miR-553	NA
28090	hsa-mir-554	+	intron	HGNC_curated_transcript	ENSG00000143367	ENST00000353024	205807_s_at	2359028	1	151512781	151556059	hsa-miR-554	NA
28091	hsa-mir-554	+	intron	HGNC_curated_transcript	ENSG00000143367	ENST00000353024	205807_s_at	2359025	1	151512781	151556059	hsa-miR-554	NA
28092	hsa-mir-554	+	intron	HGNC_curated_transcript	ENSG00000143367	ENST00000353024	205807_s_at	2359011	1	151512781	151556059	hsa-miR-554	NA
28093	hsa-mir-554	+	intron	HGNC_curated_transcript	ENSG00000143367	ENST00000353024	205807_s_at	2359009	1	151512781	151556059	hsa-miR-554	NA
28094	hsa-mir-554	+	intron	HGNC_automatic_transcript	ENSG00000143367	ENST00000353024	205807_s_at	2358995	1	151512781	151556059	hsa-miR-554	NA
28095	hsa-mir-554	+	intron	Clone_based_vega_transcript	ENSG00000143367	ENST00000353024	205807_s_at	2359021	1	151512781	151556059	hsa-miR-554	NA
28096	hsa-mir-554	+	intron	Vega_transcript	ENSG00000143367	ENST00000353024	205807_s_at	2359031	1	151512781	151556059	hsa-miR-554	NA
28097	hsa-mir-554	+	intron	Vega_transcript	ENSG00000143367	ENST00000353024	205807_s_at	2359024	1	151512781	151556059	hsa-miR-554	NA
28098	hsa-mir-554	+	intron	Vega_transcript	ENSG00000143367	ENST00000353024	205807_s_at	2359015	1	151512781	151556059	hsa-miR-554	NA
28099	hsa-mir-554	+	intron	Vega_transcript	ENSG00000143367	ENST00000353024	205807_s_at	2359020	1	151512781	151556059	hsa-miR-554	NA
28100	hsa-mir-554	+	intron	Vega_transcript	ENSG00000143367	ENST00000353024	205807_s_at	2359008	1	151512781	151556059	hsa-miR-554	NA
28188	hsa-mir-555	+	intron	HGNC_curated_transcript	ENSG00000116539	ENST00000368346	226447_at	2437435	1	155305059	155532484	hsa-miR-555	NA
28189	hsa-mir-555	+	intron	HGNC_curated_transcript	ENSG00000116539	ENST00000368346	226447_at	2437434	1	155305059	155532484	hsa-miR-555	NA
28190	hsa-mir-555	+	intron	HGNC_curated_transcript	ENSG00000116539	ENST00000368346	226447_at	2437425	1	155305059	155532484	hsa-miR-555	NA
28191	hsa-mir-555	+	intron	HGNC_curated_transcript	ENSG00000116539	ENST00000368346	226447_at	2437497	1	155305059	155532484	hsa-miR-555	NA
28192	hsa-mir-555	+	intron	Vega_transcript	ENSG00000116539	ENST00000368346	226447_at	2437437	1	155305059	155532484	hsa-miR-555	NA
28193	hsa-mir-555	+	intron	Vega_transcript	ENSG00000116539	ENST00000368346	226447_at	2437421	1	155305059	155532484	hsa-miR-555	NA
28194	hsa-mir-555	+	intron	Vega_transcript	ENSG00000116539	ENST00000368346	226447_at	2437443	1	155305059	155532484	hsa-miR-555	NA
28195	hsa-mir-555	+	intron	Vega_transcript	ENSG00000116539	ENST00000368346	226447_at	2437503	1	155305059	155532484	hsa-miR-555	NA
28417	hsa-mir-556	+	intron	HGNC_curated_transcript	ENSG00000198929	ENST00000361897	215153_at	2364102	1	162039566	162356608	hsa-miR-556-5p	hsa-miR-556-3p
28418	hsa-mir-556	+	intron	Vega_transcript	ENSG00000198929	ENST00000361897	215153_at	2364108	1	162039566	162356608	hsa-miR-556-5p	hsa-miR-556-3p
28437	hsa-mir-558	+	intron	HGNC_automatic_transcript	ENSG00000115760	ENST00000261359	233093_s_at	2476295	2	32582096	32843966	hsa-miR-558	NA
28438	hsa-mir-558	+	intron	HGNC_curated_transcript	ENSG00000115760	ENST00000261359	233093_s_at	2476327	2	32582096	32843966	hsa-miR-558	NA
28439	hsa-mir-558	+	intron	HGNC_curated_transcript	ENSG00000115760	ENST00000261359	233093_s_at	2476329	2	32582096	32843966	hsa-miR-558	NA
28440	hsa-mir-558	+	intron	Vega_transcript	ENSG00000115760	ENST00000261359	233093_s_at	2476305	2	32582096	32843966	hsa-miR-558	NA
28441	hsa-mir-558	+	intron	Vega_transcript	ENSG00000115760	ENST00000261359	233093_s_at	2476394	2	32582096	32843966	hsa-miR-558	NA
28887	hsa-mir-559	+	intron	HGNC_automatic_transcript	ENSG00000119888	ENST00000263735	201839_s_at	2480972	2	47572297	47614740	hsa-miR-559	NA
28888	hsa-mir-559	+	intron	HGNC_curated_transcript	ENSG00000119888	ENST00000263735	201839_s_at	2480980	2	47572297	47614740	hsa-miR-559	NA
28889	hsa-mir-559	+	intron	HGNC_curated_transcript	ENSG00000119888	ENST00000263735	201839_s_at	2480975	2	47572297	47614740	hsa-miR-559	NA
28890	hsa-mir-559	+	intron	HGNC_curated_transcript	ENSG00000119888	ENST00000263735	201839_s_at	2480987	2	47572297	47614740	hsa-miR-559	NA
28891	hsa-mir-559	+	intron	HGNC_curated_transcript	ENSG00000119888	ENST00000263735	201839_s_at	2480977	2	47572297	47614740	hsa-miR-559	NA
28892	hsa-mir-559	+	intron	Vega_transcript	ENSG00000119888	ENST00000263735	201839_s_at	2480973	2	47572297	47614740	hsa-miR-559	NA
28893	hsa-mir-559	+	intron	Vega_transcript	ENSG00000119888	ENST00000263735	201839_s_at	2480968	2	47572297	47614740	hsa-miR-559	NA
28894	hsa-mir-559	+	intron	Vega_transcript	ENSG00000119888	ENST00000263735	201839_s_at	2753287	2	47572297	47614740	hsa-miR-559	NA
28895	hsa-mir-559	+	intron	Vega_transcript	ENSG00000119888	ENST00000263735	201839_s_at	2480976	2	47572297	47614740	hsa-miR-559	NA
28978	hsa-mir-561	+	intron	HGNC_curated_transcript	ENSG00000144366	ENST00000359135	215913_s_at	2519546	2	189156396	189460653	hsa-miR-561	NA
28979	hsa-mir-561	+	intron	HGNC_curated_transcript	ENSG00000144366	ENST00000359135	215913_s_at	2519537	2	189156396	189460653	hsa-miR-561	NA
28980	hsa-mir-561	+	intron	HGNC_curated_transcript	ENSG00000144366	ENST00000359135	215913_s_at	2519516	2	189156396	189460653	hsa-miR-561	NA
28981	hsa-mir-561	+	intron	HGNC_curated_transcript	ENSG00000144366	ENST00000359135	215913_s_at	2519529	2	189156396	189460653	hsa-miR-561	NA
28982	hsa-mir-561	+	intron	HGNC_curated_transcript	ENSG00000144366	ENST00000359135	215913_s_at	2519524	2	189156396	189460653	hsa-miR-561	NA
28983	hsa-mir-561	+	intron	HGNC_curated_transcript	ENSG00000144366	ENST00000359135	215913_s_at	2519547	2	189156396	189460653	hsa-miR-561	NA
28984	hsa-mir-561	+	intron	HGNC_curated_transcript	ENSG00000144366	ENST00000359135	215913_s_at	2519484	2	189156396	189460653	hsa-miR-561	NA
28985	hsa-mir-561	+	intron	HGNC_curated_transcript	ENSG00000144366	ENST00000359135	215913_s_at	2519536	2	189156396	189460653	hsa-miR-561	NA
28986	hsa-mir-561	+	intron	HGNC_curated_transcript	ENSG00000144366	ENST00000359135	215913_s_at	2519504	2	189156396	189460653	hsa-miR-561	NA
28987	hsa-mir-561	+	intron	HGNC_curated_transcript	ENSG00000144366	ENST00000359135	215913_s_at	2519505	2	189156396	189460653	hsa-miR-561	NA
28988	hsa-mir-561	+	intron	Vega_transcript	ENSG00000144366	ENST00000359135	215913_s_at	2519521	2	189156396	189460653	hsa-miR-561	NA
28989	hsa-mir-561	+	intron	Vega_transcript	ENSG00000144366	ENST00000359135	215913_s_at	2519532	2	189156396	189460653	hsa-miR-561	NA
28990	hsa-mir-561	+	intron	Vega_transcript	ENSG00000144366	ENST00000359135	215913_s_at	2519499	2	189156396	189460653	hsa-miR-561	NA
28991	hsa-mir-561	+	intron	Vega_transcript	ENSG00000144366	ENST00000359135	215913_s_at	2519509	2	189156396	189460653	hsa-miR-561	NA
28992	hsa-mir-561	+	intron	Vega_transcript	ENSG00000144366	ENST00000359135	204237_at	2519546	2	189156396	189460653	hsa-miR-561	NA
28993	hsa-mir-561	+	intron	Vega_transcript	ENSG00000144366	ENST00000359135	204237_at	2519537	2	189156396	189460653	hsa-miR-561	NA
28994	hsa-mir-561	+	intron	Vega_transcript	ENSG00000144366	ENST00000359135	204237_at	2519516	2	189156396	189460653	hsa-miR-561	NA
28995	hsa-mir-561	+	intron	Vega_transcript	ENSG00000144366	ENST00000359135	204237_at	2519529	2	189156396	189460653	hsa-miR-561	NA
28996	hsa-mir-561	+	intron	Vega_transcript	ENSG00000144366	ENST00000359135	204237_at	2519524	2	189156396	189460653	hsa-miR-561	NA
28997	hsa-mir-561	+	intron	Vega_transcript	ENSG00000144366	ENST00000359135	204237_at	2519547	2	189156396	189460653	hsa-miR-561	NA
29219	hsa-mir-562	+	intron	HGNC_curated_transcript	ENSG00000144535	ENST00000273009	244304_at	2532136	2	232825955	233209060	hsa-miR-562	NA
29220	hsa-mir-562	+	intron	HGNC_curated_transcript	ENSG00000144535	ENST00000273009	244304_at	2532245	2	232825955	233209060	hsa-miR-562	NA
29221	hsa-mir-562	+	intron	HGNC_curated_transcript	ENSG00000144535	ENST00000273009	244304_at	2532190	2	232825955	233209060	hsa-miR-562	NA
29222	hsa-mir-562	+	intron	HGNC_curated_transcript	ENSG00000144535	ENST00000273009	244304_at	2532246	2	232825955	233209060	hsa-miR-562	NA
29223	hsa-mir-562	+	intron	HGNC_curated_transcript	ENSG00000144535	ENST00000273009	244304_at	2532162	2	232825955	233209060	hsa-miR-562	NA
29224	hsa-mir-562	+	intron	HGNC_automatic_transcript	ENSG00000144535	ENST00000273009	244304_at	2532195	2	232825955	233209060	hsa-miR-562	NA
29225	hsa-mir-562	+	intron	HGNC_curated_transcript	ENSG00000144535	ENST00000273009	244304_at	2532122	2	232825955	233209060	hsa-miR-562	NA
29226	hsa-mir-562	+	intron	Vega_transcript	ENSG00000144535	ENST00000273009	244304_at	2532112	2	232825955	233209060	hsa-miR-562	NA
29227	hsa-mir-562	+	intron	Vega_transcript	ENSG00000144535	ENST00000273009	244304_at	2532244	2	232825955	233209060	hsa-miR-562	NA
29228	hsa-mir-562	+	intron	Vega_transcript	ENSG00000144535	ENST00000273009	244304_at	2532111	2	232825955	233209060	hsa-miR-562	NA
29229	hsa-mir-562	+	intron	Vega_transcript	ENSG00000144535	ENST00000273009	244304_at	2532199	2	232825955	233209060	hsa-miR-562	NA
29230	hsa-mir-562	+	intron	Vega_transcript	ENSG00000144535	ENST00000273009	244304_at	2532248	2	232825955	233209060	hsa-miR-562	NA
29231	hsa-mir-562	+	intron	Vega_transcript	ENSG00000144535	ENST00000273009	244304_at	2532247	2	232825955	233209060	hsa-miR-562	NA
29634	hsa-mir-564	+	intron	HGNC_curated_transcript	ENSG00000169964	ENST00000302392	226361_at	2620319	3	44903361	44907162	hsa-miR-564	NA
29637	hsa-mir-564	+	intron	Vega_transcript	ENSG00000169964	ENST00000302392	226361_at	2620318	3	44903361	44907162	hsa-miR-564	NA
29665	hsa-mir-566	+	intron	HGNC_curated_transcript	ENSG00000001617	ENST00000002829	35666_at	2622587	3	50192478	50226508	hsa-miR-566	NA
29666	hsa-mir-566	+	intron	HGNC_curated_transcript	ENSG00000001617	ENST00000002829	35666_at	2622548	3	50192478	50226508	hsa-miR-566	NA
29667	hsa-mir-566	+	intron	HGNC_curated_transcript	ENSG00000001617	ENST00000002829	35666_at	2622571	3	50192478	50226508	hsa-miR-566	NA
29668	hsa-mir-566	+	intron	HGNC_curated_transcript	ENSG00000001617	ENST00000002829	35666_at	2622565	3	50192478	50226508	hsa-miR-566	NA
29669	hsa-mir-566	+	intron	HGNC_curated_transcript	ENSG00000001617	ENST00000002829	35666_at	2622578	3	50192478	50226508	hsa-miR-566	NA
29670	hsa-mir-566	+	intron	HGNC_curated_transcript	ENSG00000001617	ENST00000002829	35666_at	2622588	3	50192478	50226508	hsa-miR-566	NA
29671	hsa-mir-566	+	intron	HGNC_curated_transcript	ENSG00000001617	ENST00000002829	35666_at	2622555	3	50192478	50226508	hsa-miR-566	NA
29672	hsa-mir-566	+	intron	HGNC_automatic_transcript	ENSG00000001617	ENST00000002829	35666_at	2622573	3	50192478	50226508	hsa-miR-566	NA
29673	hsa-mir-566	+	intron	Vega_transcript	ENSG00000001617	ENST00000002829	35666_at	2622576	3	50192478	50226508	hsa-miR-566	NA
29674	hsa-mir-566	+	intron	Vega_transcript	ENSG00000001617	ENST00000002829	35666_at	2622557	3	50192478	50226508	hsa-miR-566	NA
29675	hsa-mir-566	+	intron	Vega_transcript	ENSG00000001617	ENST00000002829	35666_at	2622582	3	50192478	50226508	hsa-miR-566	NA
29676	hsa-mir-566	+	intron	Vega_transcript	ENSG00000001617	ENST00000002829	35666_at	2622572	3	50192478	50226508	hsa-miR-566	NA
29677	hsa-mir-566	+	intron	Vega_transcript	ENSG00000001617	ENST00000002829	35666_at	2622549	3	50192478	50226508	hsa-miR-566	NA
29678	hsa-mir-566	+	intron	Vega_transcript	ENSG00000001617	ENST00000002829	35666_at	2622550	3	50192478	50226508	hsa-miR-566	NA
29679	hsa-mir-566	+	intron	Vega_transcript	ENSG00000001617	ENST00000002829	35666_at	2622579	3	50192478	50226508	hsa-miR-566	NA
29957	hsa-mir-567	+	intron	HGNC_curated_transcript	ENSG00000114529	ENST00000264848	219474_at	2636066	3	111805182	111849851	hsa-miR-567	NA
29958	hsa-mir-567	+	intron	HGNC_curated_transcript	ENSG00000114529	ENST00000264848	219474_at	2636063	3	111805182	111849851	hsa-miR-567	NA
29959	hsa-mir-567	+	intron	HGNC_curated_transcript	ENSG00000114529	ENST00000264848	219474_at	2636067	3	111805182	111849851	hsa-miR-567	NA
29960	hsa-mir-567	+	intron	HGNC_curated_transcript	ENSG00000114529	ENST00000264848	219474_at	2636081	3	111805182	111849851	hsa-miR-567	NA
29961	hsa-mir-567	+	intron	HGNC_curated_transcript	ENSG00000114529	ENST00000264848	219474_at	2636083	3	111805182	111849851	hsa-miR-567	NA
29962	hsa-mir-567	+	intron	HGNC_automatic_transcript	ENSG00000114529	ENST00000264848	219474_at	2636068	3	111805182	111849851	hsa-miR-567	NA
29963	hsa-mir-567	+	intron	HGNC_automatic_transcript	ENSG00000114529	ENST00000264848	219474_at	2636082	3	111805182	111849851	hsa-miR-567	NA
29964	hsa-mir-567	+	intron	Vega_transcript	ENSG00000114529	ENST00000264848	219474_at	2636073	3	111805182	111849851	hsa-miR-567	NA
29965	hsa-mir-567	+	intron	Vega_transcript	ENSG00000114529	ENST00000264848	219474_at	2636079	3	111805182	111849851	hsa-miR-567	NA
29966	hsa-mir-567	+	intron	Vega_transcript	ENSG00000114529	ENST00000430855		2636066	3	111805182	111849851	hsa-miR-567	NA
29967	hsa-mir-567	+	intron	Vega_transcript	ENSG00000114529	ENST00000430855		2636063	3	111805182	111849851	hsa-miR-567	NA
29968	hsa-mir-567	+	intron	Vega_transcript	ENSG00000114529	ENST00000430855		2636067	3	111805182	111849851	hsa-miR-567	NA
29998	hsa-mir-551b	+	intron	HGNC_curated_transcript	ENSG00000206120	ENST00000431685	NA	2651257	3	167966666	168548387	hsa-miR-551b*	hsa-miR-551b
29999	hsa-mir-551b	+	intron	Vega_transcript	ENSG00000206120	ENST00000431685	NA	2651351	3	167966666	168548387	hsa-miR-551b*	hsa-miR-551b
30015	hsa-mir-569	+	intron	HGNC_curated_transcript	ENSG00000154310	ENST00000284483	211828_s_at	2705276	3	170779128	171178197	hsa-miR-569	NA
30016	hsa-mir-569	+	intron	HGNC_curated_transcript	ENSG00000154310	ENST00000284483	211828_s_at	2705339	3	170779128	171178197	hsa-miR-569	NA
30017	hsa-mir-569	+	intron	HGNC_curated_transcript	ENSG00000154310	ENST00000284483	211828_s_at	2705290	3	170779128	171178197	hsa-miR-569	NA
30018	hsa-mir-569	+	intron	HGNC_curated_transcript	ENSG00000154310	ENST00000284483	211828_s_at	2705340	3	170779128	171178197	hsa-miR-569	NA
30019	hsa-mir-569	+	intron	HGNC_curated_transcript	ENSG00000154310	ENST00000284483	211828_s_at	2705288	3	170779128	171178197	hsa-miR-569	NA
30020	hsa-mir-569	+	intron	HGNC_curated_transcript	ENSG00000154310	ENST00000284483	211828_s_at	2705327	3	170779128	171178197	hsa-miR-569	NA
30021	hsa-mir-569	+	intron	HGNC_curated_transcript	ENSG00000154310	ENST00000284483	211828_s_at	2705284	3	170779128	171178197	hsa-miR-569	NA
30022	hsa-mir-569	+	intron	HGNC_curated_transcript	ENSG00000154310	ENST00000284483	211828_s_at	2705320	3	170779128	171178197	hsa-miR-569	NA
30023	hsa-mir-569	+	intron	Vega_transcript	ENSG00000154310	ENST00000284483	211828_s_at	2705333	3	170779128	171178197	hsa-miR-569	NA
30024	hsa-mir-569	+	intron	Vega_transcript	ENSG00000154310	ENST00000284483	211828_s_at	2705311	3	170779128	171178197	hsa-miR-569	NA
30025	hsa-mir-569	+	intron	Vega_transcript	ENSG00000154310	ENST00000284483	211828_s_at	2705338	3	170779128	171178197	hsa-miR-569	NA
30026	hsa-mir-569	+	intron	Vega_transcript	ENSG00000154310	ENST00000284483	211828_s_at	2705279	3	170779128	171178197	hsa-miR-569	NA
30027	hsa-mir-569	+	intron	Vega_transcript	ENSG00000154310	ENST00000284483	211828_s_at	2705298	3	170779128	171178197	hsa-miR-569	NA
30028	hsa-mir-569	+	intron	Vega_transcript	ENSG00000154310	ENST00000284483	211828_s_at	2705344	3	170779128	171178197	hsa-miR-569	NA
30029	hsa-mir-569	+	intron	Vega_transcript	ENSG00000154310	ENST00000284483	211828_s_at	2705281	3	170779128	171178197	hsa-miR-569	NA
30030	hsa-mir-569	+	intron	Vega_transcript	ENSG00000154310	ENST00000284483	211828_s_at	2705394	3	170779128	171178197	hsa-miR-569	NA
30659	hsa-mir-570	+	intron	Clone_based_vega_transcript	ENSG00000242086	ENST00000420851	229820_at	2712548	3	195415518	195451630	hsa-miR-570	NA
30660	hsa-mir-570	+	intron	Clone_based_vega_transcript	ENSG00000242086	ENST00000420851	229820_at	2659118	3	195415518	195451630	hsa-miR-570	NA
30661	hsa-mir-570	+	intron	Clone_based_vega_transcript	ENSG00000242086	ENST00000420851	229820_at	2659115	3	195415518	195451630	hsa-miR-570	NA
30662	hsa-mir-570	+	intron	Clone_based_vega_transcript	ENSG00000242086	ENST00000420851	229820_at	2659094	3	195415518	195451630	hsa-miR-570	NA
30663	hsa-mir-570	+	intron	Clone_based_vega_transcript	ENSG00000242086	ENST00000420851	229820_at	2659120	3	195415518	195451630	hsa-miR-570	NA
30664	hsa-mir-570	+	intron	Vega_transcript	ENSG00000242086	ENST00000420851	229820_at	2846056	3	195415518	195451630	hsa-miR-570	NA
30665	hsa-mir-570	+	intron	Vega_transcript	ENSG00000242086	ENST00000420851	226693_at	2712548	3	195415518	195451630	hsa-miR-570	NA
30666	hsa-mir-570	+	intron	Vega_transcript	ENSG00000242086	ENST00000420851	226693_at	2659118	3	195415518	195451630	hsa-miR-570	NA
30667	hsa-mir-570	+	intron	Vega_transcript	ENSG00000242086	ENST00000420851	226693_at	2659115	3	195415518	195451630	hsa-miR-570	NA
30668	hsa-mir-570	+	intron	Vega_transcript	ENSG00000242086	ENST00000420851	226693_at	2659094	3	195415518	195451630	hsa-miR-570	NA
30698	hsa-mir-571	+	intron	HGNC_automatic_transcript	ENSG00000131127	ENST00000240499	206931_at	2713956	4	331603	378653	hsa-miR-571	NA
30728	hsa-mir-574	+	intron	HGNC_curated_transcript	ENSG00000197712	ENST00000358869	213455_at	2724139	4	38869298	38947360	hsa-miR-574-5p	hsa-miR-574-3p
30729	hsa-mir-574	+	intron	Vega_transcript	ENSG00000197712	ENST00000358869	213455_at	2724120	4	38869298	38947360	hsa-miR-574-5p	hsa-miR-574-3p
30780	hsa-mir-575	+	intron	HGNC_curated_transcript	ENSG00000145284	ENST00000273908	224018_s_at	2775747	4	83550692	83720010	hsa-miR-575	NA
30781	hsa-mir-575	+	intron	HGNC_automatic_transcript	ENSG00000145284	ENST00000273908	224018_s_at	2775746	4	83550692	83720010	hsa-miR-575	NA
30782	hsa-mir-575	+	intron	HGNC_curated_transcript	ENSG00000145284	ENST00000273908	224018_s_at	2775740	4	83550692	83720010	hsa-miR-575	NA
30783	hsa-mir-575	+	intron	Vega_transcript	ENSG00000145284	ENST00000273908	224018_s_at	2775741	4	83550692	83720010	hsa-miR-575	NA
30784	hsa-mir-575	+	intron	Vega_transcript	ENSG00000145284	ENST00000273908	224018_s_at	2775739	4	83550692	83720010	hsa-miR-575	NA
30811	hsa-mir-576	+	intron	HGNC_automatic_transcript	ENSG00000138802	ENST00000265175	202798_at	2739151	4	110354928	110461612	hsa-miR-576-5p	hsa-miR-576-3p
30812	hsa-mir-576	+	intron	HGNC_automatic_transcript	ENSG00000138802	ENST00000265175	202798_at	2739137	4	110354928	110461612	hsa-miR-576-5p	hsa-miR-576-3p
30871	hsa-mir-577	+	intron	HGNC_automatic_transcript	ENSG00000174607	ENST00000310836	208358_s_at	2740539	4	115519611	115599380	hsa-miR-577	NA
30872	hsa-mir-577	+	intron	HGNC_curated_transcript	ENSG00000174607	ENST00000310836	208358_s_at	2740538	4	115519611	115599380	hsa-miR-577	NA
30873	hsa-mir-577	+	intron	Vega_transcript	ENSG00000174607	ENST00000310836	208358_s_at	2740513	4	115519611	115599380	hsa-miR-577	NA
30907	hsa-mir-578	+	intron	HGNC_automatic_transcript	ENSG00000109472	ENST00000261510	201117_s_at	2750664	4	166282346	166419481	hsa-miR-578	NA
30908	hsa-mir-578	+	intron	HGNC_curated_transcript	ENSG00000109472	ENST00000261510	201117_s_at	2750629	4	166282346	166419481	hsa-miR-578	NA
30909	hsa-mir-578	+	intron	Vega_transcript	ENSG00000109472	ENST00000261510	201117_s_at	2750630	4	166282346	166419481	hsa-miR-578	NA
30995	hsa-mir-579	+	intron	HGNC_automatic_transcript	ENSG00000056097	ENST00000265069	201856_s_at	2852360	5	32354456	32444867	hsa-miR-579	NA
30996	hsa-mir-579	+	intron	HGNC_automatic_transcript	ENSG00000056097	ENST00000265069	201856_s_at	2852379	5	32354456	32444867	hsa-miR-579	NA
31220	hsa-mir-580	+	intron	HGNC_automatic_transcript	ENSG00000164187	ENST00000296603	226779_at	2853364	5	36098514	36152063	hsa-miR-580	NA
31286	hsa-mir-581	+	intron	HGNC_automatic_transcript	ENSG00000185305	ENST00000332313	219842_at	2856635	5	53179775	53606412	hsa-miR-581	NA
31304	hsa-mir-582	+	intron	HGNC_automatic_transcript	ENSG00000113448	ENST00000309641	210836_x_at	2858148	5	58264865	59817947	hsa-miR-582-5p	hsa-miR-582-3p
31305	hsa-mir-582	+	intron	HGNC_automatic_transcript	ENSG00000113448	ENST00000309641	210836_x_at	2858215	5	58264865	59817947	hsa-miR-582-5p	hsa-miR-582-3p
31426	hsa-mir-584	+	intron	HGNC_automatic_transcript	ENSG00000169247	ENST00000323829	219710_at	2880733	5	148303202	148442726	hsa-miR-584	NA
31427	hsa-mir-584	+	intron	HGNC_curated_transcript	ENSG00000169247	ENST00000323829	219710_at	2880741	5	148303202	148442726	hsa-miR-584	NA
31428	hsa-mir-584	+	intron	Vega_transcript	ENSG00000169247	ENST00000323829	219710_at	2880750	5	148303202	148442726	hsa-miR-584	NA
31504	hsa-mir-585	+	intron	HGNC_curated_transcript	ENSG00000184347	ENST00000332966	203813_s_at	2886245	5	168093072	168728133	hsa-miR-585	NA
31505	hsa-mir-585	+	intron	Vega_transcript	ENSG00000184347	ENST00000332966	203813_s_at	2886243	5	168093072	168728133	hsa-miR-585	NA
31552	hsa-mir-586	+	intron	HGNC_curated_transcript	ENSG00000196284	ENST00000306867	206506_s_at	2955320	6	44777054	45345691	hsa-miR-586	NA
31553	hsa-mir-586	+	intron	HGNC_curated_transcript	ENSG00000196284	ENST00000306867	206506_s_at	2955290	6	44777054	45345691	hsa-miR-586	NA
31554	hsa-mir-586	+	intron	HGNC_curated_transcript	ENSG00000196284	ENST00000306867	206506_s_at	2955380	6	44777054	45345691	hsa-miR-586	NA
31555	hsa-mir-586	+	intron	HGNC_automatic_transcript	ENSG00000196284	ENST00000306867	206506_s_at	2955325	6	44777054	45345691	hsa-miR-586	NA
31556	hsa-mir-586	+	intron	HGNC_automatic_transcript	ENSG00000196284	ENST00000306867	206506_s_at	2955323	6	44777054	45345691	hsa-miR-586	NA
31557	hsa-mir-586	+	intron	Vega_transcript	ENSG00000196284	ENST00000306867	206506_s_at	2955330	6	44777054	45345691	hsa-miR-586	NA
31558	hsa-mir-586	+	intron	Vega_transcript	ENSG00000196284	ENST00000306867	206506_s_at	2955291	6	44777054	45345691	hsa-miR-586	NA
31559	hsa-mir-586	+	intron	Vega_transcript	ENSG00000196284	ENST00000306867	206506_s_at	2955335	6	44777054	45345691	hsa-miR-586	NA
31684	hsa-mir-548b	+	intron	HGNC_curated_transcript	ENSG00000111879	ENST00000229599	220150_s_at	2971764	6	119280992	119470358	hsa-miR-548b-5p	hsa-miR-548b-3p
31685	hsa-mir-548b	+	intron	HGNC_automatic_transcript	ENSG00000111879	ENST00000229599	220150_s_at	2971741	6	119280992	119470358	hsa-miR-548b-5p	hsa-miR-548b-3p
31686	hsa-mir-548b	+	intron	HGNC_automatic_transcript	ENSG00000111879	ENST00000229599	220150_s_at	2971776	6	119280992	119470358	hsa-miR-548b-5p	hsa-miR-548b-3p
31687	hsa-mir-548b	+	intron	HGNC_automatic_transcript	ENSG00000111879	ENST00000229599	220150_s_at	2971759	6	119280992	119470358	hsa-miR-548b-5p	hsa-miR-548b-3p
31688	hsa-mir-548b	+	intron	HGNC_automatic_transcript	ENSG00000111879	ENST00000229599	220150_s_at	2971745	6	119280992	119470358	hsa-miR-548b-5p	hsa-miR-548b-3p
31689	hsa-mir-548b	+	intron	HGNC_automatic_transcript	ENSG00000111879	ENST00000229599	220150_s_at	2971725	6	119280992	119470358	hsa-miR-548b-5p	hsa-miR-548b-3p
31690	hsa-mir-548b	+	intron	Vega_transcript	ENSG00000111879	ENST00000229599	220150_s_at	2971775	6	119280992	119470358	hsa-miR-548b-5p	hsa-miR-548b-3p
31863	hsa-mir-589	+	intron	HGNC_automatic_transcript	ENSG00000155034	ENST00000297035	215068_s_at	3036907	7	5470966	5553429	hsa-miR-589	hsa-miR-589*
31864	hsa-mir-589	+	intron	HGNC_automatic_transcript	ENSG00000155034	ENST00000297035	215068_s_at	3036876	7	5470966	5553429	hsa-miR-589	hsa-miR-589*
31865	hsa-mir-589	+	intron	HGNC_automatic_transcript	ENSG00000155034	ENST00000297035	215068_s_at	3036909	7	5470966	5553429	hsa-miR-589	hsa-miR-589*
31866	hsa-mir-589	+	intron	HGNC_curated_transcript	ENSG00000155034	ENST00000297035	215068_s_at	3036896	7	5470966	5553429	hsa-miR-589	hsa-miR-589*
31867	hsa-mir-589	+	intron	HGNC_curated_transcript	ENSG00000155034	ENST00000297035	215068_s_at	3036908	7	5470966	5553429	hsa-miR-589	hsa-miR-589*
31868	hsa-mir-589	+	intron	HGNC_curated_transcript	ENSG00000155034	ENST00000297035	215068_s_at	3036875	7	5470966	5553429	hsa-miR-589	hsa-miR-589*
31869	hsa-mir-589	+	intron	Vega_transcript	ENSG00000155034	ENST00000297035	215068_s_at	3036906	7	5470966	5553429	hsa-miR-589	hsa-miR-589*
31870	hsa-mir-589	+	intron	Vega_transcript	ENSG00000155034	ENST00000297035	215068_s_at	3036877	7	5470966	5553429	hsa-miR-589	hsa-miR-589*
31871	hsa-mir-589	+	intron	Vega_transcript	ENSG00000155034	ENST00000297035	215068_s_at	3036874	7	5470966	5553429	hsa-miR-589	hsa-miR-589*
32020	hsa-mir-550-1	+	intron	HGNC_automatic_transcript	ENSG00000180233	ENST00000319243	226261_at	3043846	7	30323923	30407308	hsa-miR-550	hsa-miR-550*
32021	hsa-mir-550-1	+	intron	HGNC_curated_transcript	ENSG00000180233	ENST00000319243	226261_at	2995140	7	30323923	30407308	hsa-miR-550	hsa-miR-550*
32022	hsa-mir-550-1	+	intron	Vega_transcript	ENSG00000180233	ENST00000319243	226261_at	3043850	7	30323923	30407308	hsa-miR-550	hsa-miR-550*
32059	hsa-mir-550-2	+	intron	HGNC_automatic_transcript	ENSG00000105778	ENST00000404479	1555055_at	2996100	7	32535038	33078516	hsa-miR-550	hsa-miR-550*
32105	hsa-mir-590	+	intron	HGNC_curated_transcript	ENSG00000106682	ENST00000265753	206621_s_at	3043132	7	73588575	73611431	hsa-miR-590-5p	hsa-miR-590-3p
32106	hsa-mir-590	+	intron	HGNC_curated_transcript	ENSG00000106682	ENST00000265753	206621_s_at	3043131	7	73588575	73611431	hsa-miR-590-5p	hsa-miR-590-3p
32107	hsa-mir-590	+	intron	HGNC_curated_transcript	ENSG00000106682	ENST00000265753	206621_s_at	3008158	7	73588575	73611431	hsa-miR-590-5p	hsa-miR-590-3p
32108	hsa-mir-590	+	intron	Vega_transcript	ENSG00000106682	ENST00000265753	206621_s_at	3043129	7	73588575	73611431	hsa-miR-590-5p	hsa-miR-590-3p
32109	hsa-mir-590	+	intron	Vega_transcript	ENSG00000106682	ENST00000265753	206621_s_at	3008157	7	73588575	73611431	hsa-miR-590-5p	hsa-miR-590-3p
32110	hsa-mir-590	+	intron	Vega_transcript	ENSG00000106682	ENST00000265753	206621_s_at	3008154	7	73588575	73611431	hsa-miR-590-5p	hsa-miR-590-3p
32143	hsa-mir-591	+	intron	HGNC_automatic_transcript	ENSG00000004864	ENST00000265631	203775_at	3062249	7	95749532	95951448	hsa-miR-591	NA
32144	hsa-mir-591	+	intron	HGNC_curated_transcript	ENSG00000004864	ENST00000265631	203775_at	3062207	7	95749532	95951448	hsa-miR-591	NA
32145	hsa-mir-591	+	intron	HGNC_curated_transcript	ENSG00000004864	ENST00000265631	203775_at	3062284	7	95749532	95951448	hsa-miR-591	NA
32146	hsa-mir-591	+	intron	Vega_transcript	ENSG00000004864	ENST00000265631	203775_at	3062234	7	95749532	95951448	hsa-miR-591	NA
32147	hsa-mir-591	+	intron	Vega_transcript	ENSG00000004864	ENST00000265631	203775_at	3062241	7	95749532	95951448	hsa-miR-591	NA
32233	hsa-mir-592	+	intron	HGNC_curated_transcript	ENSG00000179603	ENST00000339582	216992_s_at	3071182	7	126078652	126893348	hsa-miR-592	NA
32234	hsa-mir-592	+	intron	HGNC_curated_transcript	ENSG00000179603	ENST00000339582	216992_s_at	3071076	7	126078652	126893348	hsa-miR-592	NA
32235	hsa-mir-592	+	intron	HGNC_curated_transcript	ENSG00000179603	ENST00000339582	216992_s_at	3071069	7	126078652	126893348	hsa-miR-592	NA
32236	hsa-mir-592	+	intron	HGNC_curated_transcript	ENSG00000179603	ENST00000339582	216992_s_at	3071085	7	126078652	126893348	hsa-miR-592	NA
32237	hsa-mir-592	+	intron	HGNC_curated_transcript	ENSG00000179603	ENST00000339582	216992_s_at	3071072	7	126078652	126893348	hsa-miR-592	NA
32238	hsa-mir-592	+	intron	HGNC_curated_transcript	ENSG00000179603	ENST00000339582	216992_s_at	3071170	7	126078652	126893348	hsa-miR-592	NA
32239	hsa-mir-592	+	intron	HGNC_curated_transcript	ENSG00000179603	ENST00000339582	216992_s_at	3071070	7	126078652	126893348	hsa-miR-592	NA
32240	hsa-mir-592	+	intron	HGNC_automatic_transcript	ENSG00000179603	ENST00000339582	216992_s_at	3005129	7	126078652	126893348	hsa-miR-592	NA
32241	hsa-mir-592	+	intron	HGNC_automatic_transcript	ENSG00000179603	ENST00000339582	216992_s_at	3071171	7	126078652	126893348	hsa-miR-592	NA
32242	hsa-mir-592	+	intron	HGNC_automatic_transcript	ENSG00000179603	ENST00000339582	216992_s_at	3071181	7	126078652	126893348	hsa-miR-592	NA
32243	hsa-mir-592	+	intron	Vega_transcript	ENSG00000179603	ENST00000339582	216992_s_at	3071110	7	126078652	126893348	hsa-miR-592	NA
32244	hsa-mir-592	+	intron	Vega_transcript	ENSG00000179603	ENST00000339582	216992_s_at	3071124	7	126078652	126893348	hsa-miR-592	NA
32245	hsa-mir-592	+	intron	Vega_transcript	ENSG00000179603	ENST00000339582	216992_s_at	3071183	7	126078652	126893348	hsa-miR-592	NA
32246	hsa-mir-592	+	intron	Vega_transcript	ENSG00000179603	ENST00000339582	216992_s_at	3071071	7	126078652	126893348	hsa-miR-592	NA
32247	hsa-mir-592	+	intron	Vega_transcript	ENSG00000179603	ENST00000339582	216992_s_at	3071123	7	126078652	126893348	hsa-miR-592	NA
32248	hsa-mir-592	+	intron	Vega_transcript	ENSG00000179603	ENST00000339582	216992_s_at	3005131	7	126078652	126893348	hsa-miR-592	NA
32249	hsa-mir-592	+	intron	Vega_transcript	ENSG00000179603	ENST00000339582	216992_s_at	3071172	7	126078652	126893348	hsa-miR-592	NA
32526	hsa-mir-593	+	intron	HGNC_curated_transcript	ENSG00000197157	ENST00000354725	201622_at	3022468	7	127292202	127732661	hsa-miR-593*	hsa-miR-593
32527	hsa-mir-593	+	intron	HGNC_curated_transcript	ENSG00000197157	ENST00000354725	201622_at	3022679	7	127292202	127732661	hsa-miR-593*	hsa-miR-593
32528	hsa-mir-593	+	intron	HGNC_curated_transcript	ENSG00000197157	ENST00000354725	201622_at	3022671	7	127292202	127732661	hsa-miR-593*	hsa-miR-593
32529	hsa-mir-593	+	intron	HGNC_automatic_transcript	ENSG00000197157	ENST00000354725	201622_at	3022670	7	127292202	127732661	hsa-miR-593*	hsa-miR-593
32530	hsa-mir-593	+	intron	Vega_transcript	ENSG00000197157	ENST00000354725	201622_at	3022467	7	127292202	127732661	hsa-miR-593*	hsa-miR-593
32531	hsa-mir-593	+	intron	Vega_transcript	ENSG00000197157	ENST00000354725	201622_at	3022553	7	127292202	127732661	hsa-miR-593*	hsa-miR-593
32532	hsa-mir-593	+	intron	Vega_transcript	ENSG00000197157	ENST00000354725	201622_at	3022561	7	127292202	127732661	hsa-miR-593*	hsa-miR-593
32601	hsa-mir-595	+	intron	HGNC_curated_transcript	ENSG00000155093	ENST00000389413	203029_s_at	3081916	7	157331750	158380480	hsa-miR-595	NA
32602	hsa-mir-595	+	intron	HGNC_curated_transcript	ENSG00000155093	ENST00000389413	203029_s_at	3081897	7	157331750	158380480	hsa-miR-595	NA
32603	hsa-mir-595	+	intron	HGNC_curated_transcript	ENSG00000155093	ENST00000389413	203029_s_at	3081895	7	157331750	158380480	hsa-miR-595	NA
32604	hsa-mir-595	+	intron	HGNC_curated_transcript	ENSG00000155093	ENST00000389413	203029_s_at	3081932	7	157331750	158380480	hsa-miR-595	NA
32605	hsa-mir-595	+	intron	HGNC_automatic_transcript	ENSG00000155093	ENST00000389413	203029_s_at	3081961	7	157331750	158380480	hsa-miR-595	NA
32606	hsa-mir-595	+	intron	HGNC_automatic_transcript	ENSG00000155093	ENST00000389413	203029_s_at	3081997	7	157331750	158380480	hsa-miR-595	NA
32607	hsa-mir-595	+	intron	Vega_transcript	ENSG00000155093	ENST00000389413	203029_s_at	3081919	7	157331750	158380480	hsa-miR-595	NA
32608	hsa-mir-595	+	intron	Vega_transcript	ENSG00000155093	ENST00000389413	203029_s_at	3082011	7	157331750	158380480	hsa-miR-595	NA
32609	hsa-mir-595	+	intron	Vega_transcript	ENSG00000155093	ENST00000389413	203029_s_at	3082044	7	157331750	158380480	hsa-miR-595	NA
32610	hsa-mir-595	+	intron	Vega_transcript	ENSG00000155093	ENST00000389413	203029_s_at	3081913	7	157331750	158380480	hsa-miR-595	NA
33020	hsa-mir-597	+	intron	HGNC_curated_transcript	ENSG00000173273	ENST00000310430	216695_s_at	3085307	8	9413424	9639856	hsa-miR-597	NA
33021	hsa-mir-597	+	intron	Vega_transcript	ENSG00000173273	ENST00000310430	216695_s_at	3085337	8	9413424	9639856	hsa-miR-597	NA
33082	hsa-mir-598	+	intron	HGNC_automatic_transcript	ENSG00000171044	ENST00000416569	NA	3124305	8	10753555	11058848	hsa-miR-598	NA
33868	hsa-mir-600	+	intron	HGNC_curated_transcript	ENSG00000236901	ENST00000449175	221422_s_at	3224559	9	125871773	125877756	hsa-miR-600	NA
33870	hsa-mir-600	+	intron	Vega_transcript	ENSG00000236901	ENST00000449175	221422_s_at	3224572	9	125871773	125877756	hsa-miR-600	NA
33897	hsa-mir-601	+	intron	HGNC_curated_transcript	ENSG00000119522	ENST00000297922	226849_at	3224652	9	126141933	126692431	hsa-miR-601	NA
33898	hsa-mir-601	+	intron	HGNC_curated_transcript	ENSG00000119522	ENST00000297922	226849_at	3224763	9	126141933	126692431	hsa-miR-601	NA
33899	hsa-mir-601	+	intron	HGNC_curated_transcript	ENSG00000119522	ENST00000297922	226849_at	3224657	9	126141933	126692431	hsa-miR-601	NA
33900	hsa-mir-601	+	intron	HGNC_curated_transcript	ENSG00000119522	ENST00000297922	226849_at	3224655	9	126141933	126692431	hsa-miR-601	NA
33901	hsa-mir-601	+	intron	HGNC_automatic_transcript	ENSG00000119522	ENST00000297922	226849_at	3224806	9	126141933	126692431	hsa-miR-601	NA
33902	hsa-mir-601	+	intron	HGNC_automatic_transcript	ENSG00000119522	ENST00000297922	226849_at	3224809	9	126141933	126692431	hsa-miR-601	NA
33903	hsa-mir-601	+	intron	Vega_transcript	ENSG00000119522	ENST00000297922	226849_at	3224767	9	126141933	126692431	hsa-miR-601	NA
33904	hsa-mir-601	+	intron	Vega_transcript	ENSG00000119522	ENST00000297922	226849_at	3224677	9	126141933	126692431	hsa-miR-601	NA
33905	hsa-mir-601	+	intron	Vega_transcript	ENSG00000119522	ENST00000297922	226849_at	3224820	9	126141933	126692431	hsa-miR-601	NA
33906	hsa-mir-601	+	intron	Vega_transcript	ENSG00000119522	ENST00000297922	226849_at	3224651	9	126141933	126692431	hsa-miR-601	NA
34031	hsa-mir-602	+	intron	HGNC_curated_transcript	ENSG00000181090	ENST00000462942	219339_s_at	3195739	9	140513444	140764468	hsa-miR-602	NA
34032	hsa-mir-602	+	intron	Vega_transcript	ENSG00000181090	ENST00000462942	219339_s_at	3195737	9	140513444	140764468	hsa-miR-602	NA
34064	hsa-mir-603	+	intron	HGNC_automatic_transcript	ENSG00000120549	ENST00000323059	231807_at	3239142	10	23983675	24836772	hsa-miR-603	NA
34065	hsa-mir-603	+	intron	HGNC_automatic_transcript	ENSG00000120549	ENST00000323059	231807_at	3239187	10	23983675	24836772	hsa-miR-603	NA
34066	hsa-mir-603	+	intron	HGNC_automatic_transcript	ENSG00000120549	ENST00000323059	231807_at	3238993	10	23983675	24836772	hsa-miR-603	NA
34067	hsa-mir-603	+	intron	HGNC_automatic_transcript	ENSG00000120549	ENST00000323059	231807_at	3239112	10	23983675	24836772	hsa-miR-603	NA
34068	hsa-mir-603	+	intron	HGNC_automatic_transcript	ENSG00000120549	ENST00000323059	231807_at	3239181	10	23983675	24836772	hsa-miR-603	NA
34069	hsa-mir-603	+	intron	HGNC_automatic_transcript	ENSG00000120549	ENST00000323059	231807_at	3239182	10	23983675	24836772	hsa-miR-603	NA
34070	hsa-mir-603	+	intron	HGNC_automatic_transcript	ENSG00000120549	ENST00000323059	231807_at	3239146	10	23983675	24836772	hsa-miR-603	NA
34071	hsa-mir-603	+	intron	HGNC_curated_transcript	ENSG00000120549	ENST00000323059	231807_at	3238997	10	23983675	24836772	hsa-miR-603	NA
34072	hsa-mir-603	+	intron	HGNC_curated_transcript	ENSG00000120549	ENST00000323059	231807_at	3239093	10	23983675	24836772	hsa-miR-603	NA
34073	hsa-mir-603	+	intron	HGNC_curated_transcript	ENSG00000120549	ENST00000323059	231807_at	3239130	10	23983675	24836772	hsa-miR-603	NA
34074	hsa-mir-603	+	intron	HGNC_curated_transcript	ENSG00000120549	ENST00000323059	231807_at	3239145	10	23983675	24836772	hsa-miR-603	NA
34075	hsa-mir-603	+	intron	Vega_transcript	ENSG00000120549	ENST00000323059	231807_at	3239143	10	23983675	24836772	hsa-miR-603	NA
34076	hsa-mir-603	+	intron	Vega_transcript	ENSG00000120549	ENST00000323059	231807_at	3239075	10	23983675	24836772	hsa-miR-603	NA
34077	hsa-mir-603	+	intron	Vega_transcript	ENSG00000120549	ENST00000323059	231807_at	3239129	10	23983675	24836772	hsa-miR-603	NA
34078	hsa-mir-603	+	intron	Vega_transcript	ENSG00000120549	ENST00000323059	231807_at	3239183	10	23983675	24836772	hsa-miR-603	NA
34852	hsa-mir-604	+	intron	HGNC_automatic_transcript	ENSG00000197321	ENST00000355867	202566_s_at	3283061	10	29746267	30025710	hsa-miR-604	NA
34853	hsa-mir-604	+	intron	HGNC_curated_transcript	ENSG00000197321	ENST00000355867	202566_s_at	3283064	10	29746267	30025710	hsa-miR-604	NA
34854	hsa-mir-604	+	intron	HGNC_curated_transcript	ENSG00000197321	ENST00000355867	202566_s_at	3241115	10	29746267	30025710	hsa-miR-604	NA
34855	hsa-mir-604	+	intron	Vega_transcript	ENSG00000197321	ENST00000355867	202566_s_at	3283063	10	29746267	30025710	hsa-miR-604	NA
34856	hsa-mir-604	+	intron	Vega_transcript	ENSG00000197321	ENST00000355867	202566_s_at	3282993	10	29746267	30025710	hsa-miR-604	NA
35153	hsa-mir-605	+	intron	HGNC_automatic_transcript	ENSG00000185532	ENST00000373976		3247015	10	52751118	54058110	hsa-miR-605	NA
35154	hsa-mir-605	+	intron	HGNC_curated_transcript	ENSG00000185532	ENST00000373976		3247044	10	52751118	54058110	hsa-miR-605	NA
35155	hsa-mir-605	+	intron	HGNC_curated_transcript	ENSG00000185532	ENST00000373976		3246926	10	52751118	54058110	hsa-miR-605	NA
35156	hsa-mir-605	+	intron	HGNC_curated_transcript	ENSG00000185532	ENST00000373976		3246925	10	52751118	54058110	hsa-miR-605	NA
35157	hsa-mir-605	+	intron	Vega_transcript	ENSG00000185532	ENST00000373976		3247047	10	52751118	54058110	hsa-miR-605	NA
35158	hsa-mir-605	+	intron	Vega_transcript	ENSG00000185532	ENST00000373976		3247029	10	52751118	54058110	hsa-miR-605	NA
35159	hsa-mir-605	+	intron	Vega_transcript	ENSG00000185532	ENST00000373976		3246927	10	52751118	54058110	hsa-miR-605	NA
35320	hsa-mir-606	+	intron	HGNC_curated_transcript	ENSG00000148655	ENST00000354343	223703_at	3252798	10	77191211	78318978	hsa-miR-606	NA
35321	hsa-mir-606	+	intron	Vega_transcript	ENSG00000148655	ENST00000354343	223703_at	3252851	10	77191211	78318978	hsa-miR-606	NA
35330	hsa-mir-608	+	intron	HGNC_curated_transcript	ENSG00000095539	ENST00000210633	219194_at	3260936	10	102732286	102745373	hsa-miR-608	NA
35331	hsa-mir-608	+	intron	HGNC_curated_transcript	ENSG00000095539	ENST00000210633	219194_at	3260922	10	102732286	102745373	hsa-miR-608	NA
35332	hsa-mir-608	+	intron	HGNC_automatic_transcript	ENSG00000095539	ENST00000210633	219194_at	3260934	10	102732286	102745373	hsa-miR-608	NA
35333	hsa-mir-608	+	intron	Vega_transcript	ENSG00000095539	ENST00000210633	219194_at	3260912	10	102732286	102745373	hsa-miR-608	NA
35334	hsa-mir-608	+	intron	Vega_transcript	ENSG00000095539	ENST00000210633	219194_at	3260932	10	102732286	102745373	hsa-miR-608	NA
35400	hsa-mir-609	+	intron	HGNC_curated_transcript	ENSG00000197748	ENST00000278064	243896_at	3305248	10	105889646	105992120	hsa-miR-609	NA
35401	hsa-mir-609	+	intron	HGNC_curated_transcript	ENSG00000197748	ENST00000278064	243896_at	3305252	10	105889646	105992120	hsa-miR-609	NA
35402	hsa-mir-609	+	intron	HGNC_curated_transcript	ENSG00000197748	ENST00000278064	243896_at	3305239	10	105889646	105992120	hsa-miR-609	NA
35403	hsa-mir-609	+	intron	HGNC_automatic_transcript	ENSG00000197748	ENST00000278064	243896_at	3305245	10	105889646	105992120	hsa-miR-609	NA
35404	hsa-mir-609	+	intron	HGNC_automatic_transcript	ENSG00000197748	ENST00000278064	243896_at	3305277	10	105889646	105992120	hsa-miR-609	NA
35405	hsa-mir-609	+	intron	HGNC_automatic_transcript	ENSG00000197748	ENST00000278064	243896_at	3305281	10	105889646	105992120	hsa-miR-609	NA
35406	hsa-mir-609	+	intron	Vega_transcript	ENSG00000197748	ENST00000278064	243896_at	3305269	10	105889646	105992120	hsa-miR-609	NA
35407	hsa-mir-609	+	intron	Vega_transcript	ENSG00000197748	ENST00000278064	243896_at	3305236	10	105889646	105992120	hsa-miR-609	NA
35408	hsa-mir-609	+	intron	Vega_transcript	ENSG00000197748	ENST00000278064	243896_at	3305241	10	105889646	105992120	hsa-miR-609	NA
36050	hsa-mir-611	+	intron	HGNC_automatic_transcript	ENSG00000134825	ENST00000257262	218213_s_at	3375519	11	61556603	61560085	hsa-miR-611	NA
36054	hsa-mir-613	+	intron	HGNC_curated_transcript	ENSG00000178878	ENST00000326765	221031_s_at	3405462	12	12878865	12944400	hsa-miR-613	NA
36055	hsa-mir-613	+	intron	Vega_transcript	ENSG00000178878	ENST00000326765	221031_s_at	3405519	12	12878865	12944400	hsa-miR-613	NA
36057	hsa-mir-615	+	intron	HGNC_automatic_transcript	ENSG00000198353	ENST00000303406		3416337	12	54410715	54449814	hsa-miR-615-5p	hsa-miR-615-3p
36058	hsa-mir-615	+	intron	HGNC_automatic_transcript	ENSG00000198353	ENST00000303406		3416333	12	54410715	54449814	hsa-miR-615-5p	hsa-miR-615-3p
36069	hsa-mir-616	+	intron	HGNC_automatic_transcript	ENSG00000175197	ENST00000346473	209383_at	3458593	12	57910373	57914300	hsa-miR-616*	hsa-miR-616
36077	hsa-mir-548c	+	intron	HGNC_automatic_transcript	ENSG00000153179	ENST00000283172	NA	3419907	12	65004293	65089192	hsa-miR-548c-5p	hsa-miR-548c-3p
36078	hsa-mir-548c	+	intron	HGNC_automatic_transcript	ENSG00000153179	ENST00000283172	NA	3419941	12	65004293	65089192	hsa-miR-548c-5p	hsa-miR-548c-3p
36096	hsa-mir-617	+	intron	HGNC_automatic_transcript	ENSG00000111052	ENST00000261203	206440_at	3463735	12	81191175	81331694	hsa-miR-617	NA
36116	hsa-mir-618	+	intron	HGNC_automatic_transcript	ENSG00000111052	ENST00000261203	206440_at	3463735	12	81191175	81331694	hsa-miR-618	NA
36136	hsa-mir-619	+	intron	HGNC_automatic_transcript	ENSG00000084112	ENST00000326495	1555624_a_at	3470610	12	109180971	109251351	hsa-miR-619	NA
36137	hsa-mir-619	+	intron	HGNC_automatic_transcript	ENSG00000084112	ENST00000326495	1555624_a_at	3470600	12	109180971	109251351	hsa-miR-619	NA
36210	hsa-mir-620	+	intron	HGNC_automatic_transcript	ENSG00000123066	ENST00000281928	212207_at	3473129	12	116396383	116715143	hsa-miR-620	NA
36426	hsa-mir-621	+	intron	HGNC_curated_transcript	ENSG00000102743	ENST00000426521	222705_s_at	3486758	13	41363548	41386596	hsa-miR-621	NA
36427	hsa-mir-621	+	intron	Vega_transcript	ENSG00000102743	ENST00000426521	222705_s_at	3486734	13	41363548	41386596	hsa-miR-621	NA
36475	hsa-mir-623	+	intron	HGNC_automatic_transcript	ENSG00000134882	ENST00000325028	224298_s_at	3498439	13	99853028	100038688	hsa-miR-623	NA
36476	hsa-mir-623	+	intron	HGNC_automatic_transcript	ENSG00000134882	ENST00000325028	224298_s_at	3498394	13	99853028	100038688	hsa-miR-623	NA
36477	hsa-mir-623	+	intron	HGNC_curated_transcript	ENSG00000134882	ENST00000325028	224298_s_at	3498437	13	99853028	100038688	hsa-miR-623	NA
36478	hsa-mir-623	+	intron	HGNC_curated_transcript	ENSG00000134882	ENST00000325028	224298_s_at	3498395	13	99853028	100038688	hsa-miR-623	NA
36479	hsa-mir-623	+	intron	HGNC_curated_transcript	ENSG00000134882	ENST00000325028	224298_s_at	3498328	13	99853028	100038688	hsa-miR-623	NA
36480	hsa-mir-623	+	intron	HGNC_curated_transcript	ENSG00000134882	ENST00000325028	224298_s_at	3498434	13	99853028	100038688	hsa-miR-623	NA
36481	hsa-mir-623	+	intron	HGNC_curated_transcript	ENSG00000134882	ENST00000325028	224298_s_at	3498347	13	99853028	100038688	hsa-miR-623	NA
36482	hsa-mir-623	+	intron	HGNC_curated_transcript	ENSG00000134882	ENST00000325028	224298_s_at	3498352	13	99853028	100038688	hsa-miR-623	NA
36483	hsa-mir-623	+	intron	HGNC_curated_transcript	ENSG00000134882	ENST00000325028	224298_s_at	3498329	13	99853028	100038688	hsa-miR-623	NA
36484	hsa-mir-623	+	intron	Vega_transcript	ENSG00000134882	ENST00000325028	224298_s_at	3498446	13	99853028	100038688	hsa-miR-623	NA
36485	hsa-mir-623	+	intron	Vega_transcript	ENSG00000134882	ENST00000325028	224298_s_at	3498444	13	99853028	100038688	hsa-miR-623	NA
36486	hsa-mir-623	+	intron	Vega_transcript	ENSG00000134882	ENST00000325028	224298_s_at	3498334	13	99853028	100038688	hsa-miR-623	NA
36487	hsa-mir-623	+	intron	Vega_transcript	ENSG00000134882	ENST00000325028	224298_s_at	3498332	13	99853028	100038688	hsa-miR-623	NA
36488	hsa-mir-623	+	intron	Vega_transcript	ENSG00000134882	ENST00000325028	224298_s_at	3498353	13	99853028	100038688	hsa-miR-623	NA
36489	hsa-mir-623	+	intron	Vega_transcript	ENSG00000134882	ENST00000325028	224298_s_at	3498442	13	99853028	100038688	hsa-miR-623	NA
36490	hsa-mir-623	+	intron	Vega_transcript	ENSG00000134882	ENST00000325028	224298_s_at	3498440	13	99853028	100038688	hsa-miR-623	NA
36661	hsa-mir-624	+	intron	HGNC_automatic_transcript	ENSG00000196792	ENST00000355683	215505_s_at	3559533	14	31363005	31495607	hsa-miR-624*	hsa-miR-624
36662	hsa-mir-624	+	intron	HGNC_curated_transcript	ENSG00000196792	ENST00000355683	215505_s_at	3559511	14	31363005	31495607	hsa-miR-624*	hsa-miR-624
36663	hsa-mir-624	+	intron	Vega_transcript	ENSG00000196792	ENST00000355683	215505_s_at	3559559	14	31363005	31495607	hsa-miR-624*	hsa-miR-624
36767	hsa-mir-625	+	intron	HGNC_automatic_transcript	ENSG00000033170	ENST00000342677	203988_s_at	3540626	14	65877310	66210839	hsa-miR-625	hsa-miR-625*
36768	hsa-mir-625	+	intron	HGNC_automatic_transcript	ENSG00000033170	ENST00000342677	203988_s_at	3540586	14	65877310	66210839	hsa-miR-625	hsa-miR-625*
36769	hsa-mir-625	+	intron	HGNC_curated_transcript	ENSG00000033170	ENST00000342677	203988_s_at	3540625	14	65877310	66210839	hsa-miR-625	hsa-miR-625*
36770	hsa-mir-625	+	intron	HGNC_automatic_transcript	ENSG00000033170	ENST00000342677	203988_s_at	3540574	14	65877310	66210839	hsa-miR-625	hsa-miR-625*
36771	hsa-mir-625	+	intron	HGNC_curated_transcript	ENSG00000033170	ENST00000342677	203988_s_at	3540575	14	65877310	66210839	hsa-miR-625	hsa-miR-625*
36772	hsa-mir-625	+	intron	Vega_transcript	ENSG00000033170	ENST00000342677	203988_s_at	3540572	14	65877310	66210839	hsa-miR-625	hsa-miR-625*
36773	hsa-mir-625	+	intron	Vega_transcript	ENSG00000033170	ENST00000342677	203988_s_at	3540618	14	65877310	66210839	hsa-miR-625	hsa-miR-625*
36951	hsa-mir-626	+	intron	Clone_based_ensembl_transcript	ENSG00000174197	ENST00000219905	212945_s_at	3590580	15	41952610	42062141	hsa-miR-626	NA
36952	hsa-mir-626	+	intron	Clone_based_ensembl_transcript	ENSG00000174197	ENST00000219905	212945_s_at	3590586	15	41952610	42062141	hsa-miR-626	NA
37107	hsa-mir-627	+	intron	HGNC_automatic_transcript	ENSG00000166887	ENST00000318006	212156_at	3620511	15	42450899	42500514	hsa-miR-627	NA
37108	hsa-mir-627	+	intron	HGNC_curated_transcript	ENSG00000166887	ENST00000318006	212156_at	3620480	15	42450899	42500514	hsa-miR-627	NA
37109	hsa-mir-627	+	intron	Vega_transcript	ENSG00000166887	ENST00000318006	212156_at	3620502	15	42450899	42500514	hsa-miR-627	NA
37178	hsa-mir-628	+	intron	HGNC_automatic_transcript	ENSG00000214882	ENST00000310958	214151_s_at	3625371	15	55647438	55700574	hsa-miR-628-5p	hsa-miR-628-3p
37179	hsa-mir-628	+	intron	HGNC_automatic_transcript	ENSG00000214882	ENST00000310958	214151_s_at	3625336	15	55647438	55700574	hsa-miR-628-5p	hsa-miR-628-3p
37180	hsa-mir-628	+	intron	HGNC_automatic_transcript	ENSG00000214882	ENST00000310958	214151_s_at	3625372	15	55647438	55700574	hsa-miR-628-5p	hsa-miR-628-3p
37507	hsa-mir-629	+	intron	HGNC_automatic_transcript	ENSG00000140332	ENST00000317509	228340_at	3631215	15	70340543	70390256	hsa-miR-629	hsa-miR-629*
37508	hsa-mir-629	+	intron	HGNC_automatic_transcript	ENSG00000140332	ENST00000317509	228340_at	3631261	15	70340543	70390256	hsa-miR-629	hsa-miR-629*
37509	hsa-mir-629	+	intron	HGNC_automatic_transcript	ENSG00000140332	ENST00000317509	228340_at	3631237	15	70340543	70390256	hsa-miR-629	hsa-miR-629*
37510	hsa-mir-629	+	intron	HGNC_automatic_transcript	ENSG00000140332	ENST00000317509	228340_at	3631219	15	70340543	70390256	hsa-miR-629	hsa-miR-629*
38120	hsa-mir-33b	+	intron	HGNC_automatic_transcript	ENSG00000072310	ENST00000261646	1558875_at	3747999	17	17714653	17740325	hsa-miR-33b	hsa-miR-33b*
38121	hsa-mir-33b	+	intron	HGNC_automatic_transcript	ENSG00000072310	ENST00000261646	1558875_at	3748017	17	17714653	17740325	hsa-miR-33b	hsa-miR-33b*
38122	hsa-mir-33b	+	intron	HGNC_automatic_transcript	ENSG00000072310	ENST00000261646	1558875_at	3748002	17	17714653	17740325	hsa-miR-33b	hsa-miR-33b*
38123	hsa-mir-33b	+	intron	HGNC_automatic_transcript	ENSG00000072310	ENST00000261646	1558875_at	3747982	17	17714653	17740325	hsa-miR-33b	hsa-miR-33b*
38124	hsa-mir-33b	+	intron	HGNC_curated_transcript	ENSG00000072310	ENST00000261646	1558875_at	3747992	17	17714653	17740325	hsa-miR-33b	hsa-miR-33b*
38125	hsa-mir-33b	+	intron	HGNC_curated_transcript	ENSG00000072310	ENST00000261646	1558875_at	3747989	17	17714653	17740325	hsa-miR-33b	hsa-miR-33b*
38126	hsa-mir-33b	+	intron	HGNC_curated_transcript	ENSG00000072310	ENST00000261646	1558875_at	3747983	17	17714653	17740325	hsa-miR-33b	hsa-miR-33b*
38127	hsa-mir-33b	+	intron	HGNC_curated_transcript	ENSG00000072310	ENST00000261646	1558875_at	3747995	17	17714653	17740325	hsa-miR-33b	hsa-miR-33b*
38128	hsa-mir-33b	+	intron	HGNC_curated_transcript	ENSG00000072310	ENST00000261646	1558875_at	3747985	17	17714653	17740325	hsa-miR-33b	hsa-miR-33b*
38129	hsa-mir-33b	+	intron	HGNC_curated_transcript	ENSG00000072310	ENST00000261646	1558875_at	3747971	17	17714653	17740325	hsa-miR-33b	hsa-miR-33b*
38130	hsa-mir-33b	+	intron	HGNC_curated_transcript	ENSG00000072310	ENST00000261646	1558875_at	3748009	17	17714653	17740325	hsa-miR-33b	hsa-miR-33b*
38131	hsa-mir-33b	+	intron	Vega_transcript	ENSG00000072310	ENST00000261646	1558875_at	3747974	17	17714653	17740325	hsa-miR-33b	hsa-miR-33b*
38132	hsa-mir-33b	+	intron	Vega_transcript	ENSG00000072310	ENST00000261646	1558875_at	3747967	17	17714653	17740325	hsa-miR-33b	hsa-miR-33b*
38133	hsa-mir-33b	+	intron	Vega_transcript	ENSG00000072310	ENST00000261646	1558875_at	3748018	17	17714653	17740325	hsa-miR-33b	hsa-miR-33b*
38134	hsa-mir-33b	+	intron	Vega_transcript	ENSG00000072310	ENST00000261646	1558875_at	3747975	17	17714653	17740325	hsa-miR-33b	hsa-miR-33b*
38135	hsa-mir-33b	+	intron	Vega_transcript	ENSG00000072310	ENST00000261646	1558875_at	3747986	17	17714653	17740325	hsa-miR-33b	hsa-miR-33b*
38136	hsa-mir-33b	+	intron	Vega_transcript	ENSG00000072310	ENST00000261646	1558875_at	3747991	17	17714653	17740325	hsa-miR-33b	hsa-miR-33b*
38137	hsa-mir-33b	+	intron	Vega_transcript	ENSG00000072310	ENST00000261646	1558875_at	3748019	17	17714653	17740325	hsa-miR-33b	hsa-miR-33b*
39274	hsa-mir-634	+	intron	HGNC_automatic_transcript	ENSG00000154229	ENST00000284384	215195_at	3731998	17	64298926	64806862	hsa-miR-634	NA
39275	hsa-mir-634	+	intron	HGNC_automatic_transcript	ENSG00000154229	ENST00000284384	215195_at	3731902	17	64298926	64806862	hsa-miR-634	NA
39477	hsa-mir-635	+	intron	HGNC_automatic_transcript	ENSG00000070540	ENST00000262139	203827_at	3768476	17	66417423	66453653	hsa-miR-635	NA
39515	hsa-mir-636	+	intron	HGNC_automatic_transcript	ENSG00000161547	ENST00000358156	200754_x_at	3771814	17	74730201	74733413	hsa-miR-636	NA
39671	hsa-mir-637	+	intron	HGNC_automatic_transcript	ENSG00000167657	ENST00000301264	203891_s_at	3846511	19	3958452	3969826	hsa-miR-637	NA
39672	hsa-mir-637	+	intron	HGNC_automatic_transcript	ENSG00000167657	ENST00000301264	203891_s_at	3846522	19	3958452	3969826	hsa-miR-637	NA
39702	hsa-mir-638	+	intron	HGNC_automatic_transcript	ENSG00000079805	ENST00000314646	202253_s_at	3820759	19	10824143	10942579	hsa-miR-638	NA
39703	hsa-mir-638	+	intron	HGNC_automatic_transcript	ENSG00000079805	ENST00000314646	202253_s_at	3820827	19	10824143	10942579	hsa-miR-638	NA
39704	hsa-mir-638	+	intron	HGNC_automatic_transcript	ENSG00000079805	ENST00000314646	202253_s_at	3820816	19	10824143	10942579	hsa-miR-638	NA
39705	hsa-mir-638	+	intron	HGNC_automatic_transcript	ENSG00000079805	ENST00000314646	202253_s_at	3820831	19	10824143	10942579	hsa-miR-638	NA
39706	hsa-mir-638	+	intron	HGNC_automatic_transcript	ENSG00000079805	ENST00000314646	202253_s_at	3820809	19	10824143	10942579	hsa-miR-638	NA
39707	hsa-mir-638	+	intron	HGNC_automatic_transcript	ENSG00000079805	ENST00000314646	202253_s_at	3820795	19	10824143	10942579	hsa-miR-638	NA
39901	hsa-mir-640	+	intron	HGNC_automatic_transcript	ENSG00000167491	ENST00000252577	218131_s_at	3825763	19	19496639	19619740	hsa-miR-640	NA
39902	hsa-mir-640	+	intron	HGNC_automatic_transcript	ENSG00000167491	ENST00000252577	218131_s_at	3825750	19	19496639	19619740	hsa-miR-640	NA
39903	hsa-mir-640	+	intron	HGNC_automatic_transcript	ENSG00000167491	ENST00000252577	218131_s_at	3825766	19	19496639	19619740	hsa-miR-640	NA
39904	hsa-mir-640	+	intron	HGNC_automatic_transcript	ENSG00000167491	ENST00000252577	218131_s_at	3825776	19	19496639	19619740	hsa-miR-640	NA
39905	hsa-mir-640	+	intron	HGNC_curated_transcript	ENSG00000167491	ENST00000252577	218131_s_at	3825769	19	19496639	19619740	hsa-miR-640	NA
39906	hsa-mir-640	+	intron	HGNC_curated_transcript	ENSG00000167491	ENST00000252577	218131_s_at	3825770	19	19496639	19619740	hsa-miR-640	NA
39907	hsa-mir-640	+	intron	HGNC_curated_transcript	ENSG00000167491	ENST00000252577	218131_s_at	3825749	19	19496639	19619740	hsa-miR-640	NA
39908	hsa-mir-640	+	intron	HGNC_curated_transcript	ENSG00000167491	ENST00000252577	218131_s_at	3825764	19	19496639	19619740	hsa-miR-640	NA
39909	hsa-mir-640	+	intron	HGNC_curated_transcript	ENSG00000167491	ENST00000252577	218131_s_at	3825767	19	19496639	19619740	hsa-miR-640	NA
39910	hsa-mir-640	+	intron	HGNC_curated_transcript	ENSG00000167491	ENST00000252577	218131_s_at	3825751	19	19496639	19619740	hsa-miR-640	NA
39911	hsa-mir-640	+	intron	Vega_transcript	ENSG00000167491	ENST00000252577	218131_s_at	3825765	19	19496639	19619740	hsa-miR-640	NA
39912	hsa-mir-640	+	intron	Vega_transcript	ENSG00000167491	ENST00000252577	218131_s_at	3825748	19	19496639	19619740	hsa-miR-640	NA
39913	hsa-mir-640	+	intron	Vega_transcript	ENSG00000167491	ENST00000252577	218131_s_at	3825746	19	19496639	19619740	hsa-miR-640	NA
39914	hsa-mir-640	+	intron	Vega_transcript	ENSG00000167491	ENST00000252577	218131_s_at	3825768	19	19496639	19619740	hsa-miR-640	NA
39915	hsa-mir-640	+	intron	Vega_transcript	ENSG00000167491	ENST00000252577	218131_s_at	3825735	19	19496639	19619740	hsa-miR-640	NA
39916	hsa-mir-640	+	intron	Vega_transcript	ENSG00000167491	ENST00000252577	218131_s_at	3825718	19	19496639	19619740	hsa-miR-640	NA
40493	hsa-mir-641	+	intron	HGNC_curated_transcript	ENSG00000105221	ENST00000392038	236664_at	3862473	19	40736224	40791302	hsa-miR-641	NA
40494	hsa-mir-641	+	intron	HGNC_curated_transcript	ENSG00000105221	ENST00000392038	236664_at	3862490	19	40736224	40791302	hsa-miR-641	NA
40495	hsa-mir-641	+	intron	HGNC_curated_transcript	ENSG00000105221	ENST00000392038	236664_at	3862512	19	40736224	40791302	hsa-miR-641	NA
40496	hsa-mir-641	+	intron	HGNC_curated_transcript	ENSG00000105221	ENST00000392038	236664_at	3862491	19	40736224	40791302	hsa-miR-641	NA
40497	hsa-mir-641	+	intron	HGNC_curated_transcript	ENSG00000105221	ENST00000392038	236664_at	3862481	19	40736224	40791302	hsa-miR-641	NA
40498	hsa-mir-641	+	intron	Vega_transcript	ENSG00000105221	ENST00000392038	236664_at	3862497	19	40736224	40791302	hsa-miR-641	NA
40499	hsa-mir-641	+	intron	Vega_transcript	ENSG00000105221	ENST00000392038	236664_at	3862528	19	40736224	40791302	hsa-miR-641	NA
40500	hsa-mir-641	+	intron	Vega_transcript	ENSG00000105221	ENST00000392038	236664_at	3862483	19	40736224	40791302	hsa-miR-641	NA
40501	hsa-mir-641	+	intron	Vega_transcript	ENSG00000105221	ENST00000392038	236664_at	3862513	19	40736224	40791302	hsa-miR-641	NA
40502	hsa-mir-641	+	intron	Vega_transcript	ENSG00000105221	ENST00000392038	236664_at	3862500	19	40736224	40791302	hsa-miR-641	NA
40709	hsa-mir-642	+	intron	HGNC_automatic_transcript	ENSG00000010310	ENST00000263281	208105_at	3836410	19	46171502	46185704	hsa-miR-642	NA
40726	hsa-mir-643	+	intron	HGNC_automatic_transcript	ENSG00000196214	ENST00000359102	227284_at	3869439	19	52772824	52795976	hsa-miR-643	NA
40727	hsa-mir-643	+	intron	HGNC_automatic_transcript	ENSG00000196214	ENST00000359102	227284_at	3840132	19	52772824	52795976	hsa-miR-643	NA
40749	hsa-mir-644	+	intron	HGNC_curated_transcript	ENSG00000078747	ENST00000262650	209743_s_at	3882912	20	32951041	33099198	hsa-miR-644	NA
40750	hsa-mir-644	+	intron	HGNC_curated_transcript	ENSG00000078747	ENST00000262650	209743_s_at	3882924	20	32951041	33099198	hsa-miR-644	NA
40751	hsa-mir-644	+	intron	HGNC_curated_transcript	ENSG00000078747	ENST00000262650	209743_s_at	3882875	20	32951041	33099198	hsa-miR-644	NA
40752	hsa-mir-644	+	intron	Vega_transcript	ENSG00000078747	ENST00000262650	209743_s_at	3882891	20	32951041	33099198	hsa-miR-644	NA
40753	hsa-mir-644	+	intron	Vega_transcript	ENSG00000078747	ENST00000262650	209743_s_at	3882917	20	32951041	33099198	hsa-miR-644	NA
40754	hsa-mir-644	+	intron	Vega_transcript	ENSG00000078747	ENST00000262650	209743_s_at	3882925	20	32951041	33099198	hsa-miR-644	NA
41030	hsa-mir-646	+	intron	Clone_based_vega_transcript	ENSG00000228340	ENST00000421257		3891841	20	58662895	59102516	hsa-miR-646	NA
41031	hsa-mir-646	+	intron	Clone_based_vega_transcript	ENSG00000228340	ENST00000421257		3891823	20	58662895	59102516	hsa-miR-646	NA
41032	hsa-mir-646	+	intron	Clone_based_vega_transcript	ENSG00000228340	ENST00000421257		3891785	20	58662895	59102516	hsa-miR-646	NA
41033	hsa-mir-646	+	intron	Vega_transcript	ENSG00000228340	ENST00000432910	1562051_at	3891838	20	58662895	59102516	hsa-miR-646	NA
41034	hsa-mir-646	+	intron	Vega_transcript	ENSG00000228340	ENST00000432910	1562051_at	3891831	20	58662895	59102516	hsa-miR-646	NA
41035	hsa-mir-646	+	intron	Vega_transcript	ENSG00000228340	ENST00000432910	1562051_at	3891778	20	58662895	59102516	hsa-miR-646	NA
41047	hsa-mir-647	+	intron	HGNC_automatic_transcript	ENSG00000198276	ENST00000354216	232675_s_at	3914186	20	62571186	62587769	hsa-miR-647	NA
41048	hsa-mir-647	+	intron	HGNC_automatic_transcript	ENSG00000198276	ENST00000354216	232675_s_at	3914196	20	62571186	62587769	hsa-miR-647	NA
41049	hsa-mir-647	+	intron	HGNC_automatic_transcript	ENSG00000198276	ENST00000354216	232675_s_at	3914211	20	62571186	62587769	hsa-miR-647	NA
41050	hsa-mir-647	+	intron	HGNC_curated_transcript	ENSG00000198276	ENST00000354216	232675_s_at	3914189	20	62571186	62587769	hsa-miR-647	NA
41051	hsa-mir-647	+	intron	Vega_transcript	ENSG00000198276	ENST00000354216	232675_s_at	3914213	20	62571186	62587769	hsa-miR-647	NA
41209	hsa-mir-648	+	intron	Clone_based_vega_transcript	ENSG00000243156	ENST00000207726		3952121	22	18317094	18507325	hsa-miR-648	NA
41210	hsa-mir-648	+	intron	Clone_based_vega_transcript	ENSG00000243156	ENST00000207726		3952170	22	18317094	18507325	hsa-miR-648	NA
41211	hsa-mir-648	+	intron	Clone_based_vega_transcript	ENSG00000243156	ENST00000207726		3952148	22	18317094	18507325	hsa-miR-648	NA
41212	hsa-mir-648	+	intron	HGNC_automatic_transcript	ENSG00000243156	ENST00000207726		3952145	22	18317094	18507325	hsa-miR-648	NA
41213	hsa-mir-648	+	intron	HGNC_automatic_transcript	ENSG00000243156	ENST00000207726		3952150	22	18317094	18507325	hsa-miR-648	NA
41214	hsa-mir-648	+	intron	HGNC_curated_transcript	ENSG00000243156	ENST00000207726		3952144	22	18317094	18507325	hsa-miR-648	NA
41215	hsa-mir-648	+	intron	HGNC_curated_transcript	ENSG00000243156	ENST00000207726		3952133	22	18317094	18507325	hsa-miR-648	NA
41216	hsa-mir-648	+	intron	Vega_transcript	ENSG00000243156	ENST00000207726		3952160	22	18317094	18507325	hsa-miR-648	NA
41217	hsa-mir-648	+	intron	Vega_transcript	ENSG00000243156	ENST00000207726		3952159	22	18317094	18507325	hsa-miR-648	NA
41375	hsa-mir-649	+	intron	HGNC_curated_transcript	ENSG00000100038	ENST00000411672	NA	3953752	22	21075651	22337213	hsa-miR-649	NA
41377	hsa-mir-649	+	intron	Vega_transcript	ENSG00000100038	ENST00000411672	NA	3954363	22	21075651	22337213	hsa-miR-649	NA
41387	hsa-mir-650	+	intron	Clone_based_vega_transcript	ENSG00000211671	ENST00000390317	217148_x_at	3938559	22	23165153	23165787	hsa-miR-650	NA
41388	hsa-mir-650	+	intron	Clone_based_vega_transcript	ENSG00000211671	ENST00000390317	217148_x_at	3938955	22	23165153	23165787	hsa-miR-650	NA
41407	hsa-mir-652	+	intron	HGNC_automatic_transcript	ENSG00000157600	ENST00000288381	223201_s_at	3987096	X	109245859	109425962	hsa-miR-652	NA
41408	hsa-mir-652	+	intron	HGNC_curated_transcript	ENSG00000157600	ENST00000288381	223201_s_at	3987043	X	109245859	109425962	hsa-miR-652	NA
41409	hsa-mir-652	+	intron	HGNC_curated_transcript	ENSG00000157600	ENST00000288381	223201_s_at	3987098	X	109245859	109425962	hsa-miR-652	NA
41410	hsa-mir-652	+	intron	HGNC_curated_transcript	ENSG00000157600	ENST00000288381	223201_s_at	3987095	X	109245859	109425962	hsa-miR-652	NA
41411	hsa-mir-652	+	intron	Vega_transcript	ENSG00000157600	ENST00000288381	223201_s_at	3987042	X	109245859	109425962	hsa-miR-652	NA
41412	hsa-mir-652	+	intron	Vega_transcript	ENSG00000157600	ENST00000288381	223201_s_at	3987044	X	109245859	109425962	hsa-miR-652	NA
41413	hsa-mir-652	+	intron	Vega_transcript	ENSG00000157600	ENST00000288381	223201_s_at	3987094	X	109245859	109425962	hsa-miR-652	NA
41534	hsa-mir-548d-1	+	intron	HGNC_automatic_transcript	ENSG00000156802	ENST00000287394	228401_at	3151566	8	124332093	124408705	hsa-miR-548d-5p	hsa-miR-548d-3p
41678	hsa-mir-661	+	intron	HGNC_automatic_transcript	ENSG00000178209	ENST00000322810	216971_s_at	3157924	8	144989321	145049543	hsa-miR-661	NA
41679	hsa-mir-661	+	intron	HGNC_automatic_transcript	ENSG00000178209	ENST00000322810	216971_s_at	3157995	8	144989321	145049543	hsa-miR-661	NA
41680	hsa-mir-661	+	intron	HGNC_automatic_transcript	ENSG00000178209	ENST00000322810	216971_s_at	3157970	8	144989321	145049543	hsa-miR-661	NA
41681	hsa-mir-661	+	intron	HGNC_automatic_transcript	ENSG00000178209	ENST00000322810	216971_s_at	3157963	8	144989321	145049543	hsa-miR-661	NA
41682	hsa-mir-661	+	intron	HGNC_automatic_transcript	ENSG00000178209	ENST00000322810	216971_s_at	3157930	8	144989321	145049543	hsa-miR-661	NA
42359	hsa-mir-663	+	intron	Clone_based_vega_transcript	ENSG00000227195	ENST00000427348	237670_at	3902289	20	26167655	26189869	hsa-miR-663	NA
42360	hsa-mir-663	+	intron	Clone_based_vega_transcript	ENSG00000227195	ENST00000427348	237670_at	3902280	20	26167655	26189869	hsa-miR-663	NA
42361	hsa-mir-663	+	intron	Vega_transcript	ENSG00000227195	ENST00000427348	237670_at	3902288	20	26167655	26189869	hsa-miR-663	NA
42362	hsa-mir-663	+	intron	Vega_transcript	ENSG00000227195	ENST00000427348	237670_at	2576819	20	26167655	26189869	hsa-miR-663	NA
42375	hsa-mir-449b	+	intron	HGNC_automatic_transcript	ENSG00000164287	ENST00000296733	1564674_a_at	2857044	5	54408823	54469003	hsa-miR-449b	hsa-miR-449b*
42376	hsa-mir-449b	+	intron	HGNC_automatic_transcript	ENSG00000164287	ENST00000296733	1564674_a_at	2857056	5	54408823	54469003	hsa-miR-449b	hsa-miR-449b*
42377	hsa-mir-449b	+	intron	HGNC_automatic_transcript	ENSG00000164287	ENST00000296733	1564674_a_at	2857046	5	54408823	54469003	hsa-miR-449b	hsa-miR-449b*
42378	hsa-mir-449b	+	intron	HGNC_automatic_transcript	ENSG00000164287	ENST00000296733	1564674_a_at	2857065	5	54408823	54469003	hsa-miR-449b	hsa-miR-449b*
42379	hsa-mir-449b	+	intron	HGNC_curated_transcript	ENSG00000164287	ENST00000296733	1564674_a_at	2857066	5	54408823	54469003	hsa-miR-449b	hsa-miR-449b*
42380	hsa-mir-449b	+	intron	Vega_transcript	ENSG00000164287	ENST00000296733	1564674_a_at	2857074	5	54408823	54469003	hsa-miR-449b	hsa-miR-449b*
42501	hsa-mir-653	+	intron	HGNC_automatic_transcript	ENSG00000004948	ENST00000359558	207886_s_at	3061555	7	93053799	93204042	hsa-miR-653	NA
42502	hsa-mir-653	+	intron	HGNC_automatic_transcript	ENSG00000004948	ENST00000359558	207886_s_at	3061539	7	93053799	93204042	hsa-miR-653	NA
42503	hsa-mir-653	+	intron	HGNC_curated_transcript	ENSG00000004948	ENST00000359558	207886_s_at	3061553	7	93053799	93204042	hsa-miR-653	NA
42504	hsa-mir-653	+	intron	HGNC_curated_transcript	ENSG00000004948	ENST00000359558	207886_s_at	3061557	7	93053799	93204042	hsa-miR-653	NA
42505	hsa-mir-653	+	intron	HGNC_curated_transcript	ENSG00000004948	ENST00000359558	207886_s_at	3061541	7	93053799	93204042	hsa-miR-653	NA
42506	hsa-mir-653	+	intron	HGNC_curated_transcript	ENSG00000004948	ENST00000359558	207886_s_at	3061542	7	93053799	93204042	hsa-miR-653	NA
42507	hsa-mir-653	+	intron	HGNC_curated_transcript	ENSG00000004948	ENST00000359558	207886_s_at	3061558	7	93053799	93204042	hsa-miR-653	NA
42508	hsa-mir-653	+	intron	Vega_transcript	ENSG00000004948	ENST00000359558	207886_s_at	3061545	7	93053799	93204042	hsa-miR-653	NA
42509	hsa-mir-653	+	intron	Vega_transcript	ENSG00000004948	ENST00000359558	207886_s_at	3061548	7	93053799	93204042	hsa-miR-653	NA
42510	hsa-mir-653	+	intron	Vega_transcript	ENSG00000004948	ENST00000359558	207886_s_at	3061547	7	93053799	93204042	hsa-miR-653	NA
42511	hsa-mir-653	+	intron	Vega_transcript	ENSG00000004948	ENST00000359558	207886_s_at	3061579	7	93053799	93204042	hsa-miR-653	NA
42512	hsa-mir-653	+	intron	Vega_transcript	ENSG00000004948	ENST00000359558	207886_s_at	3061561	7	93053799	93204042	hsa-miR-653	NA
42921	hsa-mir-657	+	intron	HGNC_curated_transcript	ENSG00000181409	ENST00000326724	205986_at	3773599	17	79091095	79139872	hsa-miR-657	NA
42922	hsa-mir-657	+	intron	HGNC_curated_transcript	ENSG00000181409	ENST00000326724	205986_at	3773627	17	79091095	79139872	hsa-miR-657	NA
42923	hsa-mir-657	+	intron	HGNC_automatic_transcript	ENSG00000181409	ENST00000326724	205986_at	3773626	17	79091095	79139872	hsa-miR-657	NA
42924	hsa-mir-657	+	intron	Vega_transcript	ENSG00000181409	ENST00000326724	205986_at	3773628	17	79091095	79139872	hsa-miR-657	NA
42925	hsa-mir-657	+	intron	Vega_transcript	ENSG00000181409	ENST00000326724	205986_at	3773629	17	79091095	79139872	hsa-miR-657	NA
43080	hsa-mir-660	+	intron	HGNC_automatic_transcript	ENSG00000171365	ENST00000376088	232127_at	3977335	X	49687225	49863892	hsa-miR-660	NA
43081	hsa-mir-660	+	intron	HGNC_automatic_transcript	ENSG00000171365	ENST00000376088	232127_at	3977321	X	49687225	49863892	hsa-miR-660	NA
43082	hsa-mir-660	+	intron	HGNC_curated_transcript	ENSG00000171365	ENST00000376088	232127_at	3977324	X	49687225	49863892	hsa-miR-660	NA
43083	hsa-mir-660	+	intron	HGNC_curated_transcript	ENSG00000171365	ENST00000376088	232127_at	3977333	X	49687225	49863892	hsa-miR-660	NA
43084	hsa-mir-660	+	intron	HGNC_curated_transcript	ENSG00000171365	ENST00000376088	232127_at	3977337	X	49687225	49863892	hsa-miR-660	NA
43085	hsa-mir-660	+	intron	Vega_transcript	ENSG00000171365	ENST00000376088	232127_at	3977346	X	49687225	49863892	hsa-miR-660	NA
43086	hsa-mir-660	+	intron	Vega_transcript	ENSG00000171365	ENST00000376088	232127_at	3977319	X	49687225	49863892	hsa-miR-660	NA
43087	hsa-mir-660	+	intron	Vega_transcript	ENSG00000171365	ENST00000376088	232127_at	3977315	X	49687225	49863892	hsa-miR-660	NA
43475	hsa-mir-1264	+	intron	HGNC_curated_transcript	ENSG00000147246	ENST00000276198	207307_at	3987878	X	113818551	114144624	hsa-miR-1264	NA
43476	hsa-mir-1264	+	intron	HGNC_curated_transcript	ENSG00000147246	ENST00000276198	207307_at	3987879	X	113818551	114144624	hsa-miR-1264	NA
43477	hsa-mir-1264	+	intron	HGNC_curated_transcript	ENSG00000147246	ENST00000276198	207307_at	3987903	X	113818551	114144624	hsa-miR-1264	NA
43478	hsa-mir-1264	+	intron	Vega_transcript	ENSG00000147246	ENST00000276198	207307_at	3987894	X	113818551	114144624	hsa-miR-1264	NA
43479	hsa-mir-1264	+	intron	Vega_transcript	ENSG00000147246	ENST00000276198	207307_at	3987901	X	113818551	114144624	hsa-miR-1264	NA
43480	hsa-mir-1264	+	intron	Vega_transcript	ENSG00000147246	ENST00000276198	207307_at	3987893	X	113818551	114144624	hsa-miR-1264	NA
43537	hsa-mir-671	+	intron	HGNC_automatic_transcript	ENSG00000033100	ENST00000035307	55093_at	3031979	7	150929575	150935908	hsa-miR-671-5p	hsa-miR-671-3p
43620	hsa-mir-767	+	intron	HGNC_curated_transcript	ENSG00000011677	ENST00000370311	207210_at	4026108	X	151334706	151620337	hsa-miR-767-5p	hsa-miR-767-3p
43621	hsa-mir-767	+	intron	HGNC_curated_transcript	ENSG00000011677	ENST00000370311	207210_at	4026081	X	151334706	151620337	hsa-miR-767-5p	hsa-miR-767-3p
43622	hsa-mir-767	+	intron	Vega_transcript	ENSG00000011677	ENST00000370311	207210_at	4026099	X	151334706	151620337	hsa-miR-767-5p	hsa-miR-767-3p
43623	hsa-mir-767	+	intron	Vega_transcript	ENSG00000011677	ENST00000370311	207210_at	4026090	X	151334706	151620337	hsa-miR-767-5p	hsa-miR-767-3p
43654	hsa-mir-1224	+	intron	HGNC_curated_transcript	ENSG00000145198	ENST00000273794	232642_at	2655596	3	183948317	183960117	hsa-miR-1224-5p	hsa-miR-1224-3p
43655	hsa-mir-1224	+	intron	HGNC_curated_transcript	ENSG00000145198	ENST00000273794	232642_at	2655587	3	183948317	183960117	hsa-miR-1224-5p	hsa-miR-1224-3p
43656	hsa-mir-1224	+	intron	HGNC_curated_transcript	ENSG00000145198	ENST00000273794	232642_at	2655579	3	183948317	183960117	hsa-miR-1224-5p	hsa-miR-1224-3p
43657	hsa-mir-1224	+	intron	HGNC_curated_transcript	ENSG00000145198	ENST00000273794	232642_at	2655598	3	183948317	183960117	hsa-miR-1224-5p	hsa-miR-1224-3p
43658	hsa-mir-1224	+	intron	HGNC_automatic_transcript	ENSG00000145198	ENST00000273794	232642_at	2655600	3	183948317	183960117	hsa-miR-1224-5p	hsa-miR-1224-3p
43659	hsa-mir-1224	+	intron	HGNC_automatic_transcript	ENSG00000145198	ENST00000273794	232642_at	2655599	3	183948317	183960117	hsa-miR-1224-5p	hsa-miR-1224-3p
43660	hsa-mir-1224	+	intron	Vega_transcript	ENSG00000145198	ENST00000273794	232642_at	2655590	3	183948317	183960117	hsa-miR-1224-5p	hsa-miR-1224-3p
43661	hsa-mir-1224	+	intron	Vega_transcript	ENSG00000145198	ENST00000273794	232642_at	2655574	3	183948317	183960117	hsa-miR-1224-5p	hsa-miR-1224-3p
43662	hsa-mir-1224	+	intron	Vega_transcript	ENSG00000145198	ENST00000273794	232642_at	2655585	3	183948317	183960117	hsa-miR-1224-5p	hsa-miR-1224-3p
43663	hsa-mir-1224	+	intron	Vega_transcript	ENSG00000145198	ENST00000273794	232642_at	2655595	3	183948317	183960117	hsa-miR-1224-5p	hsa-miR-1224-3p
43844	hsa-mir-1296	+	intron	HGNC_automatic_transcript	ENSG00000171988	ENST00000399251	230007_at	3291703	10	64926981	65225722	hsa-miR-1296	NA
43845	hsa-mir-1296	+	intron	HGNC_curated_transcript	ENSG00000171988	ENST00000399251	230007_at	3291700	10	64926981	65225722	hsa-miR-1296	NA
43846	hsa-mir-1296	+	intron	Vega_transcript	ENSG00000171988	ENST00000399251	230007_at	3291725	10	64926981	65225722	hsa-miR-1296	NA
44120	hsa-mir-1271	+	intron	HGNC_curated_transcript	ENSG00000175414	ENST00000310389	209329_x_at	2842560	5	175792471	175828866	hsa-miR-1271	NA
44121	hsa-mir-1271	+	intron	Vega_transcript	ENSG00000175414	ENST00000310389	209329_x_at	2842545	5	175792471	175828866	hsa-miR-1271	NA
44230	hsa-mir-1301	+	intron	HGNC_automatic_transcript	ENSG00000119772	ENST00000264709	218457_s_at	2544702	2	25455496	25565459	hsa-miR-1301	NA
44231	hsa-mir-1301	+	intron	HGNC_curated_transcript	ENSG00000119772	ENST00000264709	218457_s_at	2544672	2	25455496	25565459	hsa-miR-1301	NA
44232	hsa-mir-1301	+	intron	HGNC_curated_transcript	ENSG00000119772	ENST00000264709	218457_s_at	2544683	2	25455496	25565459	hsa-miR-1301	NA
44233	hsa-mir-1301	+	intron	HGNC_curated_transcript	ENSG00000119772	ENST00000264709	218457_s_at	2544745	2	25455496	25565459	hsa-miR-1301	NA
44234	hsa-mir-1301	+	intron	HGNC_curated_transcript	ENSG00000119772	ENST00000264709	218457_s_at	2544695	2	25455496	25565459	hsa-miR-1301	NA
44235	hsa-mir-1301	+	intron	Vega_transcript	ENSG00000119772	ENST00000264709	218457_s_at	2544670	2	25455496	25565459	hsa-miR-1301	NA
44236	hsa-mir-1301	+	intron	Vega_transcript	ENSG00000119772	ENST00000264709	218457_s_at	2544700	2	25455496	25565459	hsa-miR-1301	NA
44237	hsa-mir-1301	+	intron	Vega_transcript	ENSG00000119772	ENST00000264709	218457_s_at	2544697	2	25455496	25565459	hsa-miR-1301	NA
44238	hsa-mir-1301	+	intron	Vega_transcript	ENSG00000119772	ENST00000264709	218457_s_at	2544692	2	25455496	25565459	hsa-miR-1301	NA
44452	hsa-mir-454	+	intron	HGNC_automatic_transcript	ENSG00000182628	ENST00000330137	225684_at	3764744	17	57187308	57232800	hsa-miR-454*	hsa-miR-454
44453	hsa-mir-454	+	intron	HGNC_automatic_transcript	ENSG00000182628	ENST00000330137	225684_at	3188246	17	57187308	57232800	hsa-miR-454*	hsa-miR-454
44518	hsa-mir-449c	+	intron	HGNC_automatic_transcript	ENSG00000164287	ENST00000296733	1564674_a_at	2857044	5	54408823	54469003	hsa-miR-449c	hsa-miR-449c*
44519	hsa-mir-449c	+	intron	HGNC_automatic_transcript	ENSG00000164287	ENST00000296733	1564674_a_at	2857056	5	54408823	54469003	hsa-miR-449c	hsa-miR-449c*
44520	hsa-mir-449c	+	intron	HGNC_automatic_transcript	ENSG00000164287	ENST00000296733	1564674_a_at	2857046	5	54408823	54469003	hsa-miR-449c	hsa-miR-449c*
44521	hsa-mir-449c	+	intron	HGNC_automatic_transcript	ENSG00000164287	ENST00000296733	1564674_a_at	2857065	5	54408823	54469003	hsa-miR-449c	hsa-miR-449c*
44522	hsa-mir-449c	+	intron	HGNC_curated_transcript	ENSG00000164287	ENST00000296733	1564674_a_at	2857066	5	54408823	54469003	hsa-miR-449c	hsa-miR-449c*
44523	hsa-mir-449c	+	intron	Vega_transcript	ENSG00000164287	ENST00000296733	1564674_a_at	2857074	5	54408823	54469003	hsa-miR-449c	hsa-miR-449c*
44644	hsa-mir-766	+	intron	HGNC_automatic_transcript	ENSG00000125354	ENST00000343984	214298_x_at	4019491	X	118749687	118829533	hsa-miR-766	NA
44645	hsa-mir-766	+	intron	HGNC_automatic_transcript	ENSG00000125354	ENST00000343984	214298_x_at	4019509	X	118749687	118829533	hsa-miR-766	NA
44646	hsa-mir-766	+	intron	HGNC_automatic_transcript	ENSG00000125354	ENST00000343984	214298_x_at	4019490	X	118749687	118829533	hsa-miR-766	NA
44647	hsa-mir-766	+	intron	HGNC_automatic_transcript	ENSG00000125354	ENST00000343984	214298_x_at	4019531	X	118749687	118829533	hsa-miR-766	NA
44648	hsa-mir-766	+	intron	HGNC_automatic_transcript	ENSG00000125354	ENST00000343984	214298_x_at	4019532	X	118749687	118829533	hsa-miR-766	NA
44649	hsa-mir-766	+	intron	HGNC_curated_transcript	ENSG00000125354	ENST00000343984	214298_x_at	4019505	X	118749687	118829533	hsa-miR-766	NA
44650	hsa-mir-766	+	intron	HGNC_curated_transcript	ENSG00000125354	ENST00000343984	214298_x_at	4019522	X	118749687	118829533	hsa-miR-766	NA
44651	hsa-mir-766	+	intron	HGNC_curated_transcript	ENSG00000125354	ENST00000343984	214298_x_at	4019507	X	118749687	118829533	hsa-miR-766	NA
44652	hsa-mir-766	+	intron	HGNC_curated_transcript	ENSG00000125354	ENST00000343984	214298_x_at	4019521	X	118749687	118829533	hsa-miR-766	NA
44653	hsa-mir-766	+	intron	HGNC_curated_transcript	ENSG00000125354	ENST00000343984	214298_x_at	4019528	X	118749687	118829533	hsa-miR-766	NA
44654	hsa-mir-766	+	intron	HGNC_curated_transcript	ENSG00000125354	ENST00000343984	214298_x_at	4019524	X	118749687	118829533	hsa-miR-766	NA
44655	hsa-mir-766	+	intron	Vega_transcript	ENSG00000125354	ENST00000343984	214298_x_at	4019513	X	118749687	118829533	hsa-miR-766	NA
44656	hsa-mir-766	+	intron	Vega_transcript	ENSG00000125354	ENST00000343984	212413_at	4019491	X	118749687	118829533	hsa-miR-766	NA
44657	hsa-mir-766	+	intron	Vega_transcript	ENSG00000125354	ENST00000343984	212413_at	4019509	X	118749687	118829533	hsa-miR-766	NA
44658	hsa-mir-766	+	intron	Vega_transcript	ENSG00000125354	ENST00000343984	212413_at	4019490	X	118749687	118829533	hsa-miR-766	NA
44659	hsa-mir-766	+	intron	Vega_transcript	ENSG00000125354	ENST00000343984	212413_at	4019531	X	118749687	118829533	hsa-miR-766	NA
44660	hsa-mir-766	+	intron	Vega_transcript	ENSG00000125354	ENST00000343984	212413_at	4019532	X	118749687	118829533	hsa-miR-766	NA
45237	hsa-mir-320b-2	+	intron	HGNC_curated_transcript	ENSG00000143748	ENST00000281701	207877_s_at	2458053	1	224415036	224518089	hsa-miR-320b	NA
45238	hsa-mir-320b-2	+	intron	HGNC_curated_transcript	ENSG00000143748	ENST00000281701	207877_s_at	2458039	1	224415036	224518089	hsa-miR-320b	NA
45239	hsa-mir-320b-2	+	intron	HGNC_curated_transcript	ENSG00000143748	ENST00000281701	207877_s_at	2458060	1	224415036	224518089	hsa-miR-320b	NA
45240	hsa-mir-320b-2	+	intron	HGNC_curated_transcript	ENSG00000143748	ENST00000281701	207877_s_at	2458042	1	224415036	224518089	hsa-miR-320b	NA
45241	hsa-mir-320b-2	+	intron	HGNC_curated_transcript	ENSG00000143748	ENST00000281701	207877_s_at	2458047	1	224415036	224518089	hsa-miR-320b	NA
45242	hsa-mir-320b-2	+	intron	HGNC_curated_transcript	ENSG00000143748	ENST00000281701	207877_s_at	2458020	1	224415036	224518089	hsa-miR-320b	NA
45243	hsa-mir-320b-2	+	intron	HGNC_curated_transcript	ENSG00000143748	ENST00000281701	207877_s_at	2458059	1	224415036	224518089	hsa-miR-320b	NA
45244	hsa-mir-320b-2	+	intron	HGNC_automatic_transcript	ENSG00000143748	ENST00000281701	207877_s_at	2458034	1	224415036	224518089	hsa-miR-320b	NA
45245	hsa-mir-320b-2	+	intron	HGNC_automatic_transcript	ENSG00000143748	ENST00000281701	207877_s_at	2458049	1	224415036	224518089	hsa-miR-320b	NA
45246	hsa-mir-320b-2	+	intron	Vega_transcript	ENSG00000143748	ENST00000281701	207877_s_at	2458019	1	224415036	224518089	hsa-miR-320b	NA
45247	hsa-mir-320b-2	+	intron	Vega_transcript	ENSG00000143748	ENST00000281701	207877_s_at	2458040	1	224415036	224518089	hsa-miR-320b	NA
45248	hsa-mir-320b-2	+	intron	Vega_transcript	ENSG00000143748	ENST00000281701	207877_s_at	2458054	1	224415036	224518089	hsa-miR-320b	NA
45249	hsa-mir-320b-2	+	intron	Vega_transcript	ENSG00000143748	ENST00000281701	207877_s_at	2458050	1	224415036	224518089	hsa-miR-320b	NA
45250	hsa-mir-320b-2	+	intron	Vega_transcript	ENSG00000143748	ENST00000281701	207877_s_at	2458063	1	224415036	224518089	hsa-miR-320b	NA
45251	hsa-mir-320b-2	+	intron	Vega_transcript	ENSG00000143748	ENST00000281701	207877_s_at	2458043	1	224415036	224518089	hsa-miR-320b	NA
45252	hsa-mir-320b-2	+	intron	Vega_transcript	ENSG00000143748	ENST00000281701	207877_s_at	2458037	1	224415036	224518089	hsa-miR-320b	NA
45433	hsa-mir-762	+	intron	HGNC_automatic_transcript	ENSG00000099385	ENST00000215115	219072_at	3688056	16	30845373	30905623	hsa-miR-762	NA
45475	hsa-mir-670	+	intron	Clone_based_vega_transcript	ENSG00000235661	ENST00000446181	244136_at	3328192	11	43578308	43591483	hsa-miR-670	NA
45476	hsa-mir-670	+	intron	Vega_transcript	ENSG00000235661	ENST00000446181	244136_at	3328072	11	43578308	43591483	hsa-miR-670	NA
45480	hsa-mir-1298	+	intron	HGNC_curated_transcript	ENSG00000147246	ENST00000276198	207307_at	3987878	X	113818551	114144624	hsa-miR-1298	NA
45481	hsa-mir-1298	+	intron	HGNC_curated_transcript	ENSG00000147246	ENST00000276198	207307_at	3987879	X	113818551	114144624	hsa-miR-1298	NA
45482	hsa-mir-1298	+	intron	HGNC_curated_transcript	ENSG00000147246	ENST00000276198	207307_at	3987903	X	113818551	114144624	hsa-miR-1298	NA
45483	hsa-mir-1298	+	intron	Vega_transcript	ENSG00000147246	ENST00000276198	207307_at	3987894	X	113818551	114144624	hsa-miR-1298	NA
45484	hsa-mir-1298	+	intron	Vega_transcript	ENSG00000147246	ENST00000276198	207307_at	3987901	X	113818551	114144624	hsa-miR-1298	NA
45485	hsa-mir-1298	+	intron	Vega_transcript	ENSG00000147246	ENST00000276198	207307_at	3987893	X	113818551	114144624	hsa-miR-1298	NA
45539	hsa-mir-761	+	intron	HGNC_curated_transcript	ENSG00000078618	ENST00000352171	208709_s_at	2412561	1	52254863	52344477	hsa-miR-761	NA
45540	hsa-mir-761	+	intron	HGNC_curated_transcript	ENSG00000078618	ENST00000352171	208709_s_at	2412612	1	52254863	52344477	hsa-miR-761	NA
45541	hsa-mir-761	+	intron	HGNC_curated_transcript	ENSG00000078618	ENST00000352171	208709_s_at	2412550	1	52254863	52344477	hsa-miR-761	NA
45542	hsa-mir-761	+	intron	HGNC_curated_transcript	ENSG00000078618	ENST00000352171	208709_s_at	2412584	1	52254863	52344477	hsa-miR-761	NA
45543	hsa-mir-761	+	intron	HGNC_automatic_transcript	ENSG00000078618	ENST00000352171	208709_s_at	2412549	1	52254863	52344477	hsa-miR-761	NA
45544	hsa-mir-761	+	intron	Vega_transcript	ENSG00000078618	ENST00000352171	208709_s_at	2412621	1	52254863	52344477	hsa-miR-761	NA
45545	hsa-mir-761	+	intron	Vega_transcript	ENSG00000078618	ENST00000352171	208709_s_at	2412545	1	52254863	52344477	hsa-miR-761	NA
45546	hsa-mir-761	+	intron	Vega_transcript	ENSG00000078618	ENST00000352171	208709_s_at	2412611	1	52254863	52344477	hsa-miR-761	NA
45547	hsa-mir-761	+	intron	Vega_transcript	ENSG00000078618	ENST00000352171	208709_s_at	2412575	1	52254863	52344477	hsa-miR-761	NA
45695	hsa-mir-764	+	intron	HGNC_curated_transcript	ENSG00000147246	ENST00000276198	207307_at	3987878	X	113818551	114144624	hsa-miR-764	NA
45696	hsa-mir-764	+	intron	HGNC_curated_transcript	ENSG00000147246	ENST00000276198	207307_at	3987879	X	113818551	114144624	hsa-miR-764	NA
45697	hsa-mir-764	+	intron	HGNC_curated_transcript	ENSG00000147246	ENST00000276198	207307_at	3987903	X	113818551	114144624	hsa-miR-764	NA
45698	hsa-mir-764	+	intron	Vega_transcript	ENSG00000147246	ENST00000276198	207307_at	3987894	X	113818551	114144624	hsa-miR-764	NA
45699	hsa-mir-764	+	intron	Vega_transcript	ENSG00000147246	ENST00000276198	207307_at	3987901	X	113818551	114144624	hsa-miR-764	NA
45700	hsa-mir-764	+	intron	Vega_transcript	ENSG00000147246	ENST00000276198	207307_at	3987893	X	113818551	114144624	hsa-miR-764	NA
45754	hsa-mir-765	+	intron	HGNC_curated_transcript	ENSG00000132694	ENST00000315174	202913_at	2438682	1	156904632	157015162	hsa-miR-765	NA
45755	hsa-mir-765	+	intron	HGNC_curated_transcript	ENSG00000132694	ENST00000315174	202913_at	2438658	1	156904632	157015162	hsa-miR-765	NA
45756	hsa-mir-765	+	intron	HGNC_curated_transcript	ENSG00000132694	ENST00000315174	202913_at	2438689	1	156904632	157015162	hsa-miR-765	NA
45757	hsa-mir-765	+	intron	HGNC_automatic_transcript	ENSG00000132694	ENST00000315174	202913_at	2438708	1	156904632	157015162	hsa-miR-765	NA
45758	hsa-mir-765	+	intron	HGNC_automatic_transcript	ENSG00000132694	ENST00000315174	202913_at	2438684	1	156904632	157015162	hsa-miR-765	NA
45759	hsa-mir-765	+	intron	Vega_transcript	ENSG00000132694	ENST00000315174	202913_at	2438683	1	156904632	157015162	hsa-miR-765	NA
45760	hsa-mir-765	+	intron	Vega_transcript	ENSG00000132694	ENST00000315174	202913_at	2438672	1	156904632	157015162	hsa-miR-765	NA
45761	hsa-mir-765	+	intron	Vega_transcript	ENSG00000132694	ENST00000315174	202913_at	2438701	1	156904632	157015162	hsa-miR-765	NA
46140	hsa-mir-770	+	intron	HGNC_automatic_transcript	ENSG00000214548	ENST00000398461	210794_s_at	3552208	14	101292455	101327358	hsa-miR-770-5p	NA
46141	hsa-mir-770	+	intron	HGNC_curated_transcript	ENSG00000214548	ENST00000398461	210794_s_at	3552162	14	101292455	101327358	hsa-miR-770-5p	NA
46142	hsa-mir-770	+	intron	HGNC_curated_transcript	ENSG00000214548	ENST00000398461	210794_s_at	3552166	14	101292455	101327358	hsa-miR-770-5p	NA
46143	hsa-mir-770	+	intron	HGNC_curated_transcript	ENSG00000214548	ENST00000398461	210794_s_at	3552176	14	101292455	101327358	hsa-miR-770-5p	NA
46144	hsa-mir-770	+	intron	HGNC_curated_transcript	ENSG00000214548	ENST00000398461	210794_s_at	3552164	14	101292455	101327358	hsa-miR-770-5p	NA
46145	hsa-mir-770	+	intron	HGNC_curated_transcript	ENSG00000214548	ENST00000398461	210794_s_at	3552184	14	101292455	101327358	hsa-miR-770-5p	NA
46146	hsa-mir-770	+	intron	HGNC_curated_transcript	ENSG00000214548	ENST00000398461	210794_s_at	3552210	14	101292455	101327358	hsa-miR-770-5p	NA
46147	hsa-mir-770	+	intron	HGNC_curated_transcript	ENSG00000214548	ENST00000398461	210794_s_at	3552160	14	101292455	101327358	hsa-miR-770-5p	NA
46148	hsa-mir-770	+	intron	Vega_transcript	ENSG00000214548	ENST00000398461	210794_s_at	3552174	14	101292455	101327358	hsa-miR-770-5p	NA
46149	hsa-mir-770	+	intron	Vega_transcript	ENSG00000214548	ENST00000398461	210794_s_at	3552190	14	101292455	101327358	hsa-miR-770-5p	NA
46150	hsa-mir-770	+	intron	Vega_transcript	ENSG00000214548	ENST00000398461	210794_s_at	3552170	14	101292455	101327358	hsa-miR-770-5p	NA
46151	hsa-mir-770	+	intron	Vega_transcript	ENSG00000214548	ENST00000398461	210794_s_at	3552172	14	101292455	101327358	hsa-miR-770-5p	NA
46152	hsa-mir-770	+	intron	Vega_transcript	ENSG00000214548	ENST00000398461	210794_s_at	3552204	14	101292455	101327358	hsa-miR-770-5p	NA
46153	hsa-mir-770	+	intron	Vega_transcript	ENSG00000214548	ENST00000398461	210794_s_at	3552206	14	101292455	101327358	hsa-miR-770-5p	NA
46154	hsa-mir-770	+	intron	Vega_transcript	ENSG00000214548	ENST00000398461	210794_s_at	3552168	14	101292455	101327358	hsa-miR-770-5p	NA
46245	hsa-mir-675	+	intron	HGNC_curated_transcript	ENSG00000130600	ENST00000411754	224997_x_at	3359078	11	2016406	2022700	hsa-miR-675	hsa-miR-675*
46256	hsa-mir-675	+	intron	Vega_transcript	ENSG00000130600	ENST00000411754	224646_x_at	3359081	11	2016406	2022700	hsa-miR-675	hsa-miR-675*
46635	hsa-mir-874	+	intron	HGNC_automatic_transcript	ENSG00000146021	ENST00000309755	221221_s_at	2877083	5	136953189	137071779	hsa-miR-874	NA
46636	hsa-mir-874	+	intron	HGNC_curated_transcript	ENSG00000146021	ENST00000309755	221221_s_at	2877068	5	136953189	137071779	hsa-miR-874	NA
46637	hsa-mir-874	+	intron	Vega_transcript	ENSG00000146021	ENST00000309755	221221_s_at	2877046	5	136953189	137071779	hsa-miR-874	NA
47525	hsa-mir-708	+	intron	HGNC_automatic_transcript	ENSG00000149256	ENST00000278550	213273_at	3383594	11	78364329	79151695	hsa-miR-708	hsa-miR-708*
47582	hsa-mir-147b	+	intron	HGNC_automatic_transcript	ENSG00000166920	ENST00000344300	223484_at	3592402	15	45722763	45725647	hsa-miR-147b	NA
47605	hsa-mir-744	+	intron	HGNC_automatic_transcript	ENSG00000065559	ENST00000353533	203266_s_at	4012554	17	11924141	12047140	hsa-miR-744	hsa-miR-744*
47606	hsa-mir-744	+	intron	HGNC_automatic_transcript	ENSG00000065559	ENST00000353533	203266_s_at	3710726	17	11924141	12047140	hsa-miR-744	hsa-miR-744*
47689	hsa-mir-885	+	intron	HGNC_automatic_transcript	ENSG00000157087	ENST00000342354	234714_x_at	2662711	3	10365707	10749716	hsa-miR-885-5p	hsa-miR-885-3p
47690	hsa-mir-885	+	intron	HGNC_automatic_transcript	ENSG00000157087	ENST00000342354	234714_x_at	2662707	3	10365707	10749716	hsa-miR-885-5p	hsa-miR-885-3p
47691	hsa-mir-885	+	intron	HGNC_automatic_transcript	ENSG00000157087	ENST00000342354	234714_x_at	2662726	3	10365707	10749716	hsa-miR-885-5p	hsa-miR-885-3p
47692	hsa-mir-885	+	intron	HGNC_automatic_transcript	ENSG00000157087	ENST00000342354	234714_x_at	2662753	3	10365707	10749716	hsa-miR-885-5p	hsa-miR-885-3p
47693	hsa-mir-885	+	intron	HGNC_curated_transcript	ENSG00000157087	ENST00000342354	234714_x_at	2662709	3	10365707	10749716	hsa-miR-885-5p	hsa-miR-885-3p
47694	hsa-mir-885	+	intron	HGNC_curated_transcript	ENSG00000157087	ENST00000342354	234714_x_at	2662737	3	10365707	10749716	hsa-miR-885-5p	hsa-miR-885-3p
47695	hsa-mir-885	+	intron	HGNC_curated_transcript	ENSG00000157087	ENST00000342354	234714_x_at	2662708	3	10365707	10749716	hsa-miR-885-5p	hsa-miR-885-3p
47696	hsa-mir-885	+	intron	HGNC_curated_transcript	ENSG00000157087	ENST00000342354	234714_x_at	2662738	3	10365707	10749716	hsa-miR-885-5p	hsa-miR-885-3p
47697	hsa-mir-885	+	intron	HGNC_curated_transcript	ENSG00000157087	ENST00000342354	234714_x_at	2662759	3	10365707	10749716	hsa-miR-885-5p	hsa-miR-885-3p
47698	hsa-mir-885	+	intron	HGNC_curated_transcript	ENSG00000157087	ENST00000342354	234714_x_at	2662714	3	10365707	10749716	hsa-miR-885-5p	hsa-miR-885-3p
47699	hsa-mir-885	+	intron	Vega_transcript	ENSG00000157087	ENST00000342354	234714_x_at	2662742	3	10365707	10749716	hsa-miR-885-5p	hsa-miR-885-3p
47700	hsa-mir-885	+	intron	Vega_transcript	ENSG00000157087	ENST00000342354	234714_x_at	2662716	3	10365707	10749716	hsa-miR-885-5p	hsa-miR-885-3p
47701	hsa-mir-885	+	intron	Vega_transcript	ENSG00000157087	ENST00000342354	234714_x_at	2662730	3	10365707	10749716	hsa-miR-885-5p	hsa-miR-885-3p
47702	hsa-mir-885	+	intron	Vega_transcript	ENSG00000157087	ENST00000342354	234714_x_at	2662705	3	10365707	10749716	hsa-miR-885-5p	hsa-miR-885-3p
47703	hsa-mir-885	+	intron	Vega_transcript	ENSG00000157087	ENST00000342354	234714_x_at	2662754	3	10365707	10749716	hsa-miR-885-5p	hsa-miR-885-3p
47704	hsa-mir-885	+	intron	Vega_transcript	ENSG00000157087	ENST00000342354	234714_x_at	2662713	3	10365707	10749716	hsa-miR-885-5p	hsa-miR-885-3p
48739	hsa-mir-877	+	intron	HGNC_automatic_transcript	ENSG00000204574	ENST00000326195	200045_at	2901712	6	30539153	30564956	hsa-miR-877	hsa-miR-877*
48740	hsa-mir-877	+	intron	HGNC_curated_transcript	ENSG00000204574	ENST00000326195	200045_at	2901691	6	30539153	30564956	hsa-miR-877	hsa-miR-877*
48741	hsa-mir-877	+	intron	HGNC_curated_transcript	ENSG00000204574	ENST00000326195	200045_at	2901704	6	30539153	30564956	hsa-miR-877	hsa-miR-877*
48742	hsa-mir-877	+	intron	HGNC_curated_transcript	ENSG00000204574	ENST00000326195	200045_at	2901713	6	30539153	30564956	hsa-miR-877	hsa-miR-877*
48743	hsa-mir-877	+	intron	HGNC_curated_transcript	ENSG00000204574	ENST00000326195	200045_at	2901690	6	30539153	30564956	hsa-miR-877	hsa-miR-877*
48744	hsa-mir-877	+	intron	Vega_transcript	ENSG00000204574	ENST00000326195	200045_at	2901705	6	30539153	30564956	hsa-miR-877	hsa-miR-877*
48745	hsa-mir-877	+	intron	Vega_transcript	ENSG00000204574	ENST00000326195	200045_at	2901695	6	30539153	30564956	hsa-miR-877	hsa-miR-877*
48746	hsa-mir-877	+	intron	Vega_transcript	ENSG00000204574	ENST00000326195	200045_at	2901706	6	30539153	30564956	hsa-miR-877	hsa-miR-877*
48747	hsa-mir-877	+	intron	Vega_transcript	ENSG00000204574	ENST00000326195	200045_at	2901725	6	30539153	30564956	hsa-miR-877	hsa-miR-877*
48854	hsa-mir-887	+	intron	HGNC_automatic_transcript	ENSG00000183580	ENST00000329673	213249_at	2803074	5	15500305	15939900	hsa-miR-887	NA
48883	hsa-mir-301b	+	intron	HGNC_curated_transcript	ENSG00000100038	ENST00000411672		3953753	22	21075651	22337213	hsa-miR-301b	NA
48885	hsa-mir-301b	+	intron	Vega_transcript	ENSG00000100038	ENST00000411672		3953760	22	21075651	22337213	hsa-miR-301b	NA
48903	hsa-mir-216b	+	intron	Clone_based_vega_transcript	ENSG00000226702	ENST00000446139	NA	2554103	2	56190326	56274461	hsa-miR-216b	NA
48904	hsa-mir-216b	+	intron	Vega_transcript	ENSG00000226702	ENST00000446139	NA	2554075	2	56190326	56274461	hsa-miR-216b	NA
48906	hsa-mir-208b	+	intron	HGNC_automatic_transcript	ENSG00000092054	ENST00000355349	216265_x_at	3557528	14	23881947	23904927	hsa-miR-208b	NA
48907	hsa-mir-208b	+	intron	HGNC_curated_transcript	ENSG00000092054	ENST00000355349	216265_x_at	3557512	14	23881947	23904927	hsa-miR-208b	NA
48908	hsa-mir-208b	+	intron	Vega_transcript	ENSG00000092054	ENST00000355349	216265_x_at	3557464	14	23881947	23904927	hsa-miR-208b	NA
49124	hsa-mir-921	+	intron	HGNC_curated_transcript	ENSG00000188859	ENST00000338353		2442316	1	166026674	166136206	hsa-miR-921	NA
49125	hsa-mir-921	+	intron	HGNC_curated_transcript	ENSG00000188859	ENST00000338353		2442306	1	166026674	166136206	hsa-miR-921	NA
49126	hsa-mir-921	+	intron	HGNC_curated_transcript	ENSG00000188859	ENST00000338353		2442310	1	166026674	166136206	hsa-miR-921	NA
49127	hsa-mir-921	+	intron	HGNC_curated_transcript	ENSG00000188859	ENST00000338353		2442314	1	166026674	166136206	hsa-miR-921	NA
49128	hsa-mir-921	+	intron	HGNC_automatic_transcript	ENSG00000188859	ENST00000338353		2442308	1	166026674	166136206	hsa-miR-921	NA
49129	hsa-mir-921	+	intron	Clone_based_vega_transcript	ENSG00000188859	ENST00000338353		2442318	1	166026674	166136206	hsa-miR-921	NA
49130	hsa-mir-921	+	intron	Vega_transcript	ENSG00000188859	ENST00000354422		2442316	1	166026674	166136206	hsa-miR-921	NA
49131	hsa-mir-921	+	intron	Vega_transcript	ENSG00000188859	ENST00000354422		2442306	1	166026674	166136206	hsa-miR-921	NA
49132	hsa-mir-921	+	intron	Vega_transcript	ENSG00000188859	ENST00000354422		2442310	1	166026674	166136206	hsa-miR-921	NA
49133	hsa-mir-921	+	intron	Vega_transcript	ENSG00000188859	ENST00000354422		2442314	1	166026674	166136206	hsa-miR-921	NA
49134	hsa-mir-921	+	intron	Vega_transcript	ENSG00000188859	ENST00000354422		2442308	1	166026674	166136206	hsa-miR-921	NA
49585	hsa-mir-933	+	intron	HGNC_curated_transcript	ENSG00000115966	ENST00000264110	212984_at	2588113	2	175936978	176033110	hsa-miR-933	NA
49586	hsa-mir-933	+	intron	HGNC_curated_transcript	ENSG00000115966	ENST00000264110	212984_at	2588069	2	175936978	176033110	hsa-miR-933	NA
49587	hsa-mir-933	+	intron	HGNC_curated_transcript	ENSG00000115966	ENST00000264110	212984_at	2588107	2	175936978	176033110	hsa-miR-933	NA
49588	hsa-mir-933	+	intron	HGNC_curated_transcript	ENSG00000115966	ENST00000264110	212984_at	2588082	2	175936978	176033110	hsa-miR-933	NA
49589	hsa-mir-933	+	intron	HGNC_curated_transcript	ENSG00000115966	ENST00000264110	212984_at	2588080	2	175936978	176033110	hsa-miR-933	NA
49590	hsa-mir-933	+	intron	HGNC_curated_transcript	ENSG00000115966	ENST00000264110	212984_at	2588068	2	175936978	176033110	hsa-miR-933	NA
49591	hsa-mir-933	+	intron	HGNC_curated_transcript	ENSG00000115966	ENST00000264110	212984_at	2588072	2	175936978	176033110	hsa-miR-933	NA
49592	hsa-mir-933	+	intron	HGNC_curated_transcript	ENSG00000115966	ENST00000264110	212984_at	2588091	2	175936978	176033110	hsa-miR-933	NA
49593	hsa-mir-933	+	intron	HGNC_curated_transcript	ENSG00000115966	ENST00000264110	212984_at	2588114	2	175936978	176033110	hsa-miR-933	NA
49594	hsa-mir-933	+	intron	HGNC_curated_transcript	ENSG00000115966	ENST00000264110	212984_at	2588073	2	175936978	176033110	hsa-miR-933	NA
49595	hsa-mir-933	+	intron	HGNC_curated_transcript	ENSG00000115966	ENST00000264110	212984_at	2588115	2	175936978	176033110	hsa-miR-933	NA
49596	hsa-mir-933	+	intron	HGNC_curated_transcript	ENSG00000115966	ENST00000264110	212984_at	2588116	2	175936978	176033110	hsa-miR-933	NA
49597	hsa-mir-933	+	intron	HGNC_curated_transcript	ENSG00000115966	ENST00000264110	212984_at	2588067	2	175936978	176033110	hsa-miR-933	NA
49598	hsa-mir-933	+	intron	HGNC_curated_transcript	ENSG00000115966	ENST00000264110	212984_at	2588070	2	175936978	176033110	hsa-miR-933	NA
49599	hsa-mir-933	+	intron	HGNC_curated_transcript	ENSG00000115966	ENST00000264110	212984_at	2588103	2	175936978	176033110	hsa-miR-933	NA
49600	hsa-mir-933	+	intron	HGNC_curated_transcript	ENSG00000115966	ENST00000264110	212984_at	2588086	2	175936978	176033110	hsa-miR-933	NA
49601	hsa-mir-933	+	intron	HGNC_automatic_transcript	ENSG00000115966	ENST00000264110	212984_at	2588096	2	175936978	176033110	hsa-miR-933	NA
49602	hsa-mir-933	+	intron	HGNC_automatic_transcript	ENSG00000115966	ENST00000264110	212984_at	2588098	2	175936978	176033110	hsa-miR-933	NA
49603	hsa-mir-933	+	intron	Vega_transcript	ENSG00000115966	ENST00000264110	212984_at	2588095	2	175936978	176033110	hsa-miR-933	NA
49604	hsa-mir-933	+	intron	Vega_transcript	ENSG00000115966	ENST00000264110	212984_at	2588075	2	175936978	176033110	hsa-miR-933	NA
49605	hsa-mir-933	+	intron	Vega_transcript	ENSG00000115966	ENST00000264110	212984_at	2588112	2	175936978	176033110	hsa-miR-933	NA
49606	hsa-mir-933	+	intron	Vega_transcript	ENSG00000115966	ENST00000264110	212984_at	2588081	2	175936978	176033110	hsa-miR-933	NA
49607	hsa-mir-933	+	intron	Vega_transcript	ENSG00000115966	ENST00000264110	212984_at	2588094	2	175936978	176033110	hsa-miR-933	NA
49608	hsa-mir-933	+	intron	Vega_transcript	ENSG00000115966	ENST00000264110	212984_at	2588099	2	175936978	176033110	hsa-miR-933	NA
49609	hsa-mir-933	+	intron	Vega_transcript	ENSG00000115966	ENST00000264110	212984_at	2588106	2	175936978	176033110	hsa-miR-933	NA
49610	hsa-mir-933	+	intron	Vega_transcript	ENSG00000115966	ENST00000264110	212984_at	2588104	2	175936978	176033110	hsa-miR-933	NA
49611	hsa-mir-933	+	intron	Vega_transcript	ENSG00000115966	ENST00000264110	212984_at	2588071	2	175936978	176033110	hsa-miR-933	NA
49612	hsa-mir-933	+	intron	Vega_transcript	ENSG00000115966	ENST00000264110	205446_s_at	2588113	2	175936978	176033110	hsa-miR-933	NA
49613	hsa-mir-933	+	intron	Vega_transcript	ENSG00000115966	ENST00000264110	205446_s_at	2588069	2	175936978	176033110	hsa-miR-933	NA
49614	hsa-mir-933	+	intron	Vega_transcript	ENSG00000115966	ENST00000264110	205446_s_at	2588107	2	175936978	176033110	hsa-miR-933	NA
49615	hsa-mir-933	+	intron	Vega_transcript	ENSG00000115966	ENST00000264110	205446_s_at	2588082	2	175936978	176033110	hsa-miR-933	NA
49616	hsa-mir-933	+	intron	Vega_transcript	ENSG00000115966	ENST00000264110	205446_s_at	2588080	2	175936978	176033110	hsa-miR-933	NA
49617	hsa-mir-933	+	intron	Vega_transcript	ENSG00000115966	ENST00000264110	205446_s_at	2588068	2	175936978	176033110	hsa-miR-933	NA
49618	hsa-mir-933	+	intron	Vega_transcript	ENSG00000115966	ENST00000264110	205446_s_at	2588072	2	175936978	176033110	hsa-miR-933	NA
49997	hsa-mir-934	+	intron	HGNC_curated_transcript	ENSG00000102243	ENST00000370634	215729_s_at	3992547	X	135614311	135638966	hsa-miR-934	NA
49998	hsa-mir-934	+	intron	HGNC_curated_transcript	ENSG00000102243	ENST00000370634	215729_s_at	3992565	X	135614311	135638966	hsa-miR-934	NA
49999	hsa-mir-934	+	intron	HGNC_curated_transcript	ENSG00000102243	ENST00000370634	215729_s_at	3992550	X	135614311	135638966	hsa-miR-934	NA
50000	hsa-mir-934	+	intron	HGNC_curated_transcript	ENSG00000102243	ENST00000370634	215729_s_at	3992557	X	135614311	135638966	hsa-miR-934	NA
50001	hsa-mir-934	+	intron	HGNC_automatic_transcript	ENSG00000102243	ENST00000370634	215729_s_at	3992549	X	135614311	135638966	hsa-miR-934	NA
50002	hsa-mir-934	+	intron	HGNC_automatic_transcript	ENSG00000102243	ENST00000370634	215729_s_at	3992563	X	135614311	135638966	hsa-miR-934	NA
50003	hsa-mir-934	+	intron	Vega_transcript	ENSG00000102243	ENST00000370634	215729_s_at	3992555	X	135614311	135638966	hsa-miR-934	NA
50004	hsa-mir-934	+	intron	Vega_transcript	ENSG00000102243	ENST00000370634	215729_s_at	3992554	X	135614311	135638966	hsa-miR-934	NA
50005	hsa-mir-934	+	intron	Vega_transcript	ENSG00000102243	ENST00000370634	215729_s_at	3992564	X	135614311	135638966	hsa-miR-934	NA
50006	hsa-mir-934	+	intron	Vega_transcript	ENSG00000102243	ENST00000370634	205487_s_at	3992547	X	135614311	135638966	hsa-miR-934	NA
50399	hsa-mir-938	+	intron	HGNC_automatic_transcript	ENSG00000197321	ENST00000355867	202566_s_at	3283061	10	29746267	30025710	hsa-miR-938	NA
50400	hsa-mir-938	+	intron	HGNC_curated_transcript	ENSG00000197321	ENST00000355867	202566_s_at	3283064	10	29746267	30025710	hsa-miR-938	NA
50401	hsa-mir-938	+	intron	HGNC_curated_transcript	ENSG00000197321	ENST00000355867	202566_s_at	3241115	10	29746267	30025710	hsa-miR-938	NA
50402	hsa-mir-938	+	intron	HGNC_curated_transcript	ENSG00000197321	ENST00000355867	202566_s_at	3283063	10	29746267	30025710	hsa-miR-938	NA
50403	hsa-mir-938	+	intron	Vega_transcript	ENSG00000197321	ENST00000355867	202566_s_at	3282993	10	29746267	30025710	hsa-miR-938	NA
50404	hsa-mir-938	+	intron	Vega_transcript	ENSG00000197321	ENST00000355867	202566_s_at	3283050	10	29746267	30025710	hsa-miR-938	NA
50405	hsa-mir-938	+	intron	Vega_transcript	ENSG00000197321	ENST00000355867	202566_s_at	3283025	10	29746267	30025710	hsa-miR-938	NA
50841	hsa-mir-941-1	+	intron	HGNC_automatic_transcript	ENSG00000101152	ENST00000360864	224611_s_at	3893805	20	62526518	62567384	hsa-miR-941	NA
50842	hsa-mir-941-1	+	intron	HGNC_curated_transcript	ENSG00000101152	ENST00000360864	224611_s_at	3893803	20	62526518	62567384	hsa-miR-941	NA
50843	hsa-mir-941-1	+	intron	HGNC_curated_transcript	ENSG00000101152	ENST00000360864	224611_s_at	3893802	20	62526518	62567384	hsa-miR-941	NA
50844	hsa-mir-941-1	+	intron	Vega_transcript	ENSG00000101152	ENST00000360864	224611_s_at	3893801	20	62526518	62567384	hsa-miR-941	NA
50845	hsa-mir-941-1	+	intron	Vega_transcript	ENSG00000101152	ENST00000360864	224611_s_at	3893807	20	62526518	62567384	hsa-miR-941	NA
50949	hsa-mir-941-2	+	intron	HGNC_automatic_transcript	ENSG00000101152	ENST00000360864	224611_s_at	3893805	20	62526518	62567384	hsa-miR-941	NA
50950	hsa-mir-941-2	+	intron	HGNC_curated_transcript	ENSG00000101152	ENST00000360864	224611_s_at	3893803	20	62526518	62567384	hsa-miR-941	NA
50951	hsa-mir-941-2	+	intron	HGNC_curated_transcript	ENSG00000101152	ENST00000360864	224611_s_at	3893802	20	62526518	62567384	hsa-miR-941	NA
50952	hsa-mir-941-2	+	intron	Vega_transcript	ENSG00000101152	ENST00000360864	224611_s_at	3893801	20	62526518	62567384	hsa-miR-941	NA
50953	hsa-mir-941-2	+	intron	Vega_transcript	ENSG00000101152	ENST00000360864	224611_s_at	3893807	20	62526518	62567384	hsa-miR-941	NA
51057	hsa-mir-941-3	+	intron	HGNC_automatic_transcript	ENSG00000101152	ENST00000360864	224611_s_at	3893805	20	62526518	62567384	hsa-miR-941	NA
51058	hsa-mir-941-3	+	intron	HGNC_curated_transcript	ENSG00000101152	ENST00000360864	224611_s_at	3893803	20	62526518	62567384	hsa-miR-941	NA
51059	hsa-mir-941-3	+	intron	HGNC_curated_transcript	ENSG00000101152	ENST00000360864	224611_s_at	3893802	20	62526518	62567384	hsa-miR-941	NA
51060	hsa-mir-941-3	+	intron	Vega_transcript	ENSG00000101152	ENST00000360864	224611_s_at	3893801	20	62526518	62567384	hsa-miR-941	NA
51061	hsa-mir-941-3	+	intron	Vega_transcript	ENSG00000101152	ENST00000360864	224611_s_at	3893807	20	62526518	62567384	hsa-miR-941	NA
51165	hsa-mir-942	+	intron	HGNC_curated_transcript	ENSG00000116830	ENST00000369466	204407_at	2353808	1	117602925	117645492	hsa-miR-942	NA
51166	hsa-mir-942	+	intron	HGNC_curated_transcript	ENSG00000116830	ENST00000369466	204407_at	2353786	1	117602925	117645492	hsa-miR-942	NA
51167	hsa-mir-942	+	intron	Vega_transcript	ENSG00000116830	ENST00000369466	204407_at	2353784	1	117602925	117645492	hsa-miR-942	NA
51168	hsa-mir-942	+	intron	Vega_transcript	ENSG00000116830	ENST00000369466	204407_at	2353830	1	117602925	117645492	hsa-miR-942	NA
51476	hsa-mir-944	+	intron	HGNC_curated_transcript	ENSG00000073282	ENST00000264731	211194_s_at	2657705	3	189349205	189615068	hsa-miR-944	NA
51477	hsa-mir-944	+	intron	HGNC_curated_transcript	ENSG00000073282	ENST00000264731	211194_s_at	2657704	3	189349205	189615068	hsa-miR-944	NA
51478	hsa-mir-944	+	intron	HGNC_curated_transcript	ENSG00000073282	ENST00000264731	211194_s_at	2657713	3	189349205	189615068	hsa-miR-944	NA
51479	hsa-mir-944	+	intron	HGNC_curated_transcript	ENSG00000073282	ENST00000264731	211194_s_at	2657708	3	189349205	189615068	hsa-miR-944	NA
51480	hsa-mir-944	+	intron	HGNC_curated_transcript	ENSG00000073282	ENST00000264731	211194_s_at	2657714	3	189349205	189615068	hsa-miR-944	NA
51481	hsa-mir-944	+	intron	HGNC_curated_transcript	ENSG00000073282	ENST00000264731	211194_s_at	2657668	3	189349205	189615068	hsa-miR-944	NA
51482	hsa-mir-944	+	intron	HGNC_curated_transcript	ENSG00000073282	ENST00000264731	211194_s_at	2657710	3	189349205	189615068	hsa-miR-944	NA
51483	hsa-mir-944	+	intron	HGNC_curated_transcript	ENSG00000073282	ENST00000264731	211194_s_at	2657692	3	189349205	189615068	hsa-miR-944	NA
51484	hsa-mir-944	+	intron	HGNC_curated_transcript	ENSG00000073282	ENST00000264731	211194_s_at	2657675	3	189349205	189615068	hsa-miR-944	NA
51485	hsa-mir-944	+	intron	HGNC_curated_transcript	ENSG00000073282	ENST00000264731	211194_s_at	2657690	3	189349205	189615068	hsa-miR-944	NA
51486	hsa-mir-944	+	intron	HGNC_curated_transcript	ENSG00000073282	ENST00000264731	211194_s_at	2657728	3	189349205	189615068	hsa-miR-944	NA
51487	hsa-mir-944	+	intron	HGNC_curated_transcript	ENSG00000073282	ENST00000264731	211194_s_at	2657676	3	189349205	189615068	hsa-miR-944	NA
51488	hsa-mir-944	+	intron	HGNC_curated_transcript	ENSG00000073282	ENST00000264731	211194_s_at	2657667	3	189349205	189615068	hsa-miR-944	NA
51489	hsa-mir-944	+	intron	HGNC_curated_transcript	ENSG00000073282	ENST00000264731	211194_s_at	2657674	3	189349205	189615068	hsa-miR-944	NA
51490	hsa-mir-944	+	intron	Vega_transcript	ENSG00000073282	ENST00000264731	211194_s_at	2657726	3	189349205	189615068	hsa-miR-944	NA
51491	hsa-mir-944	+	intron	Vega_transcript	ENSG00000073282	ENST00000264731	211194_s_at	2657691	3	189349205	189615068	hsa-miR-944	NA
51492	hsa-mir-944	+	intron	Vega_transcript	ENSG00000073282	ENST00000264731	211194_s_at	2657703	3	189349205	189615068	hsa-miR-944	NA
51493	hsa-mir-944	+	intron	Vega_transcript	ENSG00000073282	ENST00000264731	211194_s_at	2657719	3	189349205	189615068	hsa-miR-944	NA
51494	hsa-mir-944	+	intron	Vega_transcript	ENSG00000073282	ENST00000264731	211194_s_at	2657723	3	189349205	189615068	hsa-miR-944	NA
51495	hsa-mir-944	+	intron	Vega_transcript	ENSG00000073282	ENST00000264731	211194_s_at	2657721	3	189349205	189615068	hsa-miR-944	NA
51496	hsa-mir-944	+	intron	Vega_transcript	ENSG00000073282	ENST00000264731	211194_s_at	2657706	3	189349205	189615068	hsa-miR-944	NA
51497	hsa-mir-944	+	intron	Vega_transcript	ENSG00000073282	ENST00000264731	211194_s_at	2657727	3	189349205	189615068	hsa-miR-944	NA
51498	hsa-mir-944	+	intron	Vega_transcript	ENSG00000073282	ENST00000264731	209863_s_at	2657705	3	189349205	189615068	hsa-miR-944	NA
51499	hsa-mir-944	+	intron	Vega_transcript	ENSG00000073282	ENST00000264731	209863_s_at	2657704	3	189349205	189615068	hsa-miR-944	NA
51500	hsa-mir-944	+	intron	Vega_transcript	ENSG00000073282	ENST00000264731	209863_s_at	2657713	3	189349205	189615068	hsa-miR-944	NA
51501	hsa-mir-944	+	intron	Vega_transcript	ENSG00000073282	ENST00000264731	209863_s_at	2657708	3	189349205	189615068	hsa-miR-944	NA
51502	hsa-mir-944	+	intron	Vega_transcript	ENSG00000073282	ENST00000264731	209863_s_at	2657714	3	189349205	189615068	hsa-miR-944	NA
51503	hsa-mir-944	+	intron	Vega_transcript	ENSG00000073282	ENST00000264731	209863_s_at	2657668	3	189349205	189615068	hsa-miR-944	NA
52254	hsa-mir-1180	+	intron	HGNC_automatic_transcript	ENSG00000108641	ENST00000261499	205662_at	3748792	17	19244550	19281469	hsa-miR-1180	NA
52255	hsa-mir-1180	+	intron	HGNC_automatic_transcript	ENSG00000108641	ENST00000261499	205662_at	3748773	17	19244550	19281469	hsa-miR-1180	NA
52256	hsa-mir-1180	+	intron	HGNC_curated_transcript	ENSG00000108641	ENST00000261499	205662_at	3748789	17	19244550	19281469	hsa-miR-1180	NA
52257	hsa-mir-1180	+	intron	HGNC_curated_transcript	ENSG00000108641	ENST00000261499	205662_at	3748772	17	19244550	19281469	hsa-miR-1180	NA
52258	hsa-mir-1180	+	intron	HGNC_curated_transcript	ENSG00000108641	ENST00000261499	205662_at	3748771	17	19244550	19281469	hsa-miR-1180	NA
52259	hsa-mir-1180	+	intron	HGNC_curated_transcript	ENSG00000108641	ENST00000261499	205662_at	3748791	17	19244550	19281469	hsa-miR-1180	NA
52260	hsa-mir-1180	+	intron	HGNC_curated_transcript	ENSG00000108641	ENST00000261499	205662_at	3748790	17	19244550	19281469	hsa-miR-1180	NA
52261	hsa-mir-1180	+	intron	Vega_transcript	ENSG00000108641	ENST00000261499	205662_at	3748785	17	19244550	19281469	hsa-miR-1180	NA
52262	hsa-mir-1180	+	intron	Vega_transcript	ENSG00000108641	ENST00000261499	205662_at	3748787	17	19244550	19281469	hsa-miR-1180	NA
52263	hsa-mir-1180	+	intron	Vega_transcript	ENSG00000108641	ENST00000261499	205662_at	3748777	17	19244550	19281469	hsa-miR-1180	NA
52264	hsa-mir-1180	+	intron	Vega_transcript	ENSG00000108641	ENST00000261499	210534_s_at	3748792	17	19244550	19281469	hsa-miR-1180	NA
52265	hsa-mir-1180	+	intron	Vega_transcript	ENSG00000108641	ENST00000261499	210534_s_at	3748773	17	19244550	19281469	hsa-miR-1180	NA
52427	hsa-mir-1183	+	intron	HGNC_curated_transcript	ENSG00000105866	ENST00000222584	236265_at	2992205	7	21467652	21554440	hsa-miR-1183	NA
52428	hsa-mir-1183	+	intron	HGNC_curated_transcript	ENSG00000105866	ENST00000222584	236265_at	2992238	7	21467652	21554440	hsa-miR-1183	NA
52429	hsa-mir-1183	+	intron	HGNC_curated_transcript	ENSG00000105866	ENST00000222584	236265_at	2992212	7	21467652	21554440	hsa-miR-1183	NA
52430	hsa-mir-1183	+	intron	Vega_transcript	ENSG00000105866	ENST00000222584	236265_at	2992209	7	21467652	21554440	hsa-miR-1183	NA
52431	hsa-mir-1183	+	intron	Vega_transcript	ENSG00000105866	ENST00000222584	236265_at	2992211	7	21467652	21554440	hsa-miR-1183	NA
52432	hsa-mir-1183	+	intron	Vega_transcript	ENSG00000105866	ENST00000222584	236265_at	2992236	7	21467652	21554440	hsa-miR-1183	NA
52478	hsa-mir-1184-1	+	intron	HGNC_curated_transcript	ENSG00000185010	ENST00000360256	205756_s_at	4027668	X	154064063	154255215	hsa-miR-1184	NA
52480	hsa-mir-1184-1	+	intron	Vega_transcript	ENSG00000185010	ENST00000360256	205756_s_at	4027645	X	154064063	154255215	hsa-miR-1184	NA
52524	hsa-mir-1225	+	intron	HGNC_automatic_transcript	ENSG00000008710	ENST00000262304	202327_s_at	3682982	16	2138711	2185899	hsa-miR-1225-5p	hsa-miR-1225-3p
52525	hsa-mir-1225	+	intron	HGNC_automatic_transcript	ENSG00000008710	ENST00000262304	202327_s_at	3650178	16	2138711	2185899	hsa-miR-1225-5p	hsa-miR-1225-3p
52526	hsa-mir-1225	+	intron	HGNC_automatic_transcript	ENSG00000008710	ENST00000262304	202327_s_at	3676505	16	2138711	2185899	hsa-miR-1225-5p	hsa-miR-1225-3p
52527	hsa-mir-1225	+	intron	HGNC_curated_transcript	ENSG00000008710	ENST00000262304	202327_s_at	3682712	16	2138711	2185899	hsa-miR-1225-5p	hsa-miR-1225-3p
52528	hsa-mir-1225	+	intron	HGNC_curated_transcript	ENSG00000008710	ENST00000262304	202327_s_at	3676423	16	2138711	2185899	hsa-miR-1225-5p	hsa-miR-1225-3p
52529	hsa-mir-1225	+	intron	HGNC_curated_transcript	ENSG00000008710	ENST00000262304	202327_s_at	3682738	16	2138711	2185899	hsa-miR-1225-5p	hsa-miR-1225-3p
52530	hsa-mir-1225	+	intron	Vega_transcript	ENSG00000008710	ENST00000262304	202327_s_at	3682874	16	2138711	2185899	hsa-miR-1225-5p	hsa-miR-1225-3p
52531	hsa-mir-1225	+	intron	Vega_transcript	ENSG00000008710	ENST00000262304	202327_s_at	3682819	16	2138711	2185899	hsa-miR-1225-5p	hsa-miR-1225-3p
52532	hsa-mir-1225	+	intron	Vega_transcript	ENSG00000008710	ENST00000262304	202327_s_at	3681849	16	2138711	2185899	hsa-miR-1225-5p	hsa-miR-1225-3p
57536	hsa-mir-1226	+	intron	HGNC_automatic_transcript	ENSG00000132153	ENST00000328976	212674_s_at	2621500	3	47844399	47891683	hsa-miR-1226*	hsa-miR-1226
57537	hsa-mir-1226	+	intron	HGNC_automatic_transcript	ENSG00000132153	ENST00000328976	212674_s_at	2621477	3	47844399	47891683	hsa-miR-1226*	hsa-miR-1226
57538	hsa-mir-1226	+	intron	HGNC_automatic_transcript	ENSG00000132153	ENST00000328976	212674_s_at	2621479	3	47844399	47891683	hsa-miR-1226*	hsa-miR-1226
57539	hsa-mir-1226	+	intron	HGNC_curated_transcript	ENSG00000132153	ENST00000328976	212674_s_at	2621476	3	47844399	47891683	hsa-miR-1226*	hsa-miR-1226
57540	hsa-mir-1226	+	intron	HGNC_curated_transcript	ENSG00000132153	ENST00000328976	212674_s_at	2621474	3	47844399	47891683	hsa-miR-1226*	hsa-miR-1226
57541	hsa-mir-1226	+	intron	HGNC_curated_transcript	ENSG00000132153	ENST00000328976	212674_s_at	2621501	3	47844399	47891683	hsa-miR-1226*	hsa-miR-1226
57542	hsa-mir-1226	+	intron	HGNC_curated_transcript	ENSG00000132153	ENST00000328976	212674_s_at	2621502	3	47844399	47891683	hsa-miR-1226*	hsa-miR-1226
57543	hsa-mir-1226	+	intron	Vega_transcript	ENSG00000132153	ENST00000328976	212674_s_at	2621482	3	47844399	47891683	hsa-miR-1226*	hsa-miR-1226
57544	hsa-mir-1226	+	intron	Vega_transcript	ENSG00000132153	ENST00000328976	212674_s_at	2621472	3	47844399	47891683	hsa-miR-1226*	hsa-miR-1226
57545	hsa-mir-1226	+	intron	Vega_transcript	ENSG00000132153	ENST00000328976	212674_s_at	2621473	3	47844399	47891683	hsa-miR-1226*	hsa-miR-1226
57546	hsa-mir-1226	+	intron	Vega_transcript	ENSG00000132153	ENST00000328976	212674_s_at	2621503	3	47844399	47891683	hsa-miR-1226*	hsa-miR-1226
57885	hsa-mir-1227	+	intron	Clone_based_ensembl_transcript	ENSG00000104886	ENST00000326631	218290_at	3845798	19	2233155	2236319	hsa-miR-1227	NA
57886	hsa-mir-1227	+	intron	HGNC_automatic_transcript	ENSG00000104886	ENST00000326631	218290_at	3845788	19	2233155	2236319	hsa-miR-1227	NA
57896	hsa-mir-1228	+	intron	Clone_based_ensembl_transcript	ENSG00000123384	ENST00000243077	200785_s_at	3417901	12	57522276	57607123	hsa-miR-1228*	hsa-miR-1228
58096	hsa-mir-1229	+	intron	HGNC_curated_transcript	ENSG00000161013	ENST00000292591	224598_at	2890245	5	179224105	179233952	hsa-miR-1229	NA
58097	hsa-mir-1229	+	intron	HGNC_automatic_transcript	ENSG00000161013	ENST00000292591	224598_at	2890251	5	179224105	179233952	hsa-miR-1229	NA
58098	hsa-mir-1229	+	intron	HGNC_curated_transcript	ENSG00000161013	ENST00000292591	224598_at	2890265	5	179224105	179233952	hsa-miR-1229	NA
58099	hsa-mir-1229	+	intron	Vega_transcript	ENSG00000161013	ENST00000292591	224598_at	2890252	5	179224105	179233952	hsa-miR-1229	NA
58100	hsa-mir-1229	+	intron	Vega_transcript	ENSG00000161013	ENST00000292591	224598_at	2890241	5	179224105	179233952	hsa-miR-1229	NA
58197	hsa-mir-1231	+	intron	HGNC_curated_transcript	ENSG00000134369	ENST00000295624	224773_at	2374813	1	201592411	201796097	hsa-miR-1231	NA
58198	hsa-mir-1231	+	intron	HGNC_curated_transcript	ENSG00000134369	ENST00000295624	224773_at	2374816	1	201592411	201796097	hsa-miR-1231	NA
58199	hsa-mir-1231	+	intron	HGNC_curated_transcript	ENSG00000134369	ENST00000295624	224773_at	2374819	1	201592411	201796097	hsa-miR-1231	NA
58200	hsa-mir-1231	+	intron	HGNC_automatic_transcript	ENSG00000134369	ENST00000295624	224773_at	2374873	1	201592411	201796097	hsa-miR-1231	NA
58201	hsa-mir-1231	+	intron	HGNC_automatic_transcript	ENSG00000134369	ENST00000295624	224773_at	2374820	1	201592411	201796097	hsa-miR-1231	NA
58202	hsa-mir-1231	+	intron	HGNC_automatic_transcript	ENSG00000134369	ENST00000295624	224773_at	2374809	1	201592411	201796097	hsa-miR-1231	NA
58203	hsa-mir-1231	+	intron	HGNC_automatic_transcript	ENSG00000134369	ENST00000295624	224773_at	2374850	1	201592411	201796097	hsa-miR-1231	NA
58204	hsa-mir-1231	+	intron	HGNC_automatic_transcript	ENSG00000134369	ENST00000295624	224773_at	2374812	1	201592411	201796097	hsa-miR-1231	NA
58206	hsa-mir-1231	+	intron	Vega_transcript	ENSG00000134369	ENST00000295624	224773_at	2374869	1	201592411	201796097	hsa-miR-1231	NA
58207	hsa-mir-1231	+	intron	Vega_transcript	ENSG00000134369	ENST00000295624	224773_at	2374814	1	201592411	201796097	hsa-miR-1231	NA
58208	hsa-mir-1231	+	intron	Vega_transcript	ENSG00000134369	ENST00000295624	224773_at	2374837	1	201592411	201796097	hsa-miR-1231	NA
60321	hsa-mir-1233-1	+	intron	HGNC_automatic_transcript	ENSG00000175265	ENST00000359187	208798_x_at	3617596	15	34671265	34699888	hsa-miR-1233	NA
60322	hsa-mir-1233-1	+	intron	HGNC_automatic_transcript	ENSG00000175265	ENST00000359187	208798_x_at	4038663	15	34671265	34699888	hsa-miR-1233	NA
60323	hsa-mir-1233-1	+	intron	HGNC_curated_transcript	ENSG00000175265	ENST00000359187	208798_x_at	3642494	15	34671265	34699888	hsa-miR-1233	NA
60324	hsa-mir-1233-1	+	intron	HGNC_curated_transcript	ENSG00000175265	ENST00000359187	208798_x_at	3617605	15	34671265	34699888	hsa-miR-1233	NA
60325	hsa-mir-1233-1	+	intron	Vega_transcript	ENSG00000175265	ENST00000359187	208798_x_at	3617496	15	34671265	34699888	hsa-miR-1233	NA
60326	hsa-mir-1233-1	+	intron	Vega_transcript	ENSG00000175265	ENST00000359187	208798_x_at	4038687	15	34671265	34699888	hsa-miR-1233	NA
61961	hsa-mir-1234	+	intron	HGNC_automatic_transcript	ENSG00000071894	ENST00000349769	33132_at	3158549	8	145618446	145634733	hsa-miR-1234	NA
62096	hsa-mir-1236	+	intron	HGNC_curated_transcript	ENSG00000204356	ENST00000375425	209219_at	2948765	6	31919864	31926887	hsa-miR-1236	NA
62097	hsa-mir-1236	+	intron	HGNC_curated_transcript	ENSG00000204356	ENST00000375425	209219_at	2948781	6	31919864	31926887	hsa-miR-1236	NA
62098	hsa-mir-1236	+	intron	HGNC_automatic_transcript	ENSG00000204356	ENST00000375425	209219_at	2948769	6	31919864	31926887	hsa-miR-1236	NA
62100	hsa-mir-1236	+	intron	HGNC_curated_transcript	ENSG00000204356	ENST00000375425	209219_at	2948766	6	31919864	31926887	hsa-miR-1236	NA
62101	hsa-mir-1236	+	intron	HGNC_curated_transcript	ENSG00000204356	ENST00000375425	209219_at	2948764	6	31919864	31926887	hsa-miR-1236	NA
62102	hsa-mir-1236	+	intron	HGNC_curated_transcript	ENSG00000204356	ENST00000375425	209219_at	2948782	6	31919864	31926887	hsa-miR-1236	NA
62103	hsa-mir-1236	+	intron	HGNC_curated_transcript	ENSG00000204356	ENST00000375425	209219_at	2948770	6	31919864	31926887	hsa-miR-1236	NA
62104	hsa-mir-1236	+	intron	HGNC_curated_transcript	ENSG00000204356	ENST00000375425	209219_at	2948780	6	31919864	31926887	hsa-miR-1236	NA
62105	hsa-mir-1236	+	intron	HGNC_curated_transcript	ENSG00000204356	ENST00000375425	209219_at	2948768	6	31919864	31926887	hsa-miR-1236	NA
62106	hsa-mir-1236	+	intron	HGNC_curated_transcript	ENSG00000204356	ENST00000375425	209219_at	2948777	6	31919864	31926887	hsa-miR-1236	NA
62107	hsa-mir-1236	+	intron	HGNC_curated_transcript	ENSG00000204356	ENST00000375425	209219_at	2948771	6	31919864	31926887	hsa-miR-1236	NA
62108	hsa-mir-1236	+	intron	HGNC_curated_transcript	ENSG00000204356	ENST00000375425	209219_at	2948773	6	31919864	31926887	hsa-miR-1236	NA
62109	hsa-mir-1236	+	intron	HGNC_curated_transcript	ENSG00000204356	ENST00000375425	209219_at	2948778	6	31919864	31926887	hsa-miR-1236	NA
62110	hsa-mir-1236	+	intron	HGNC_curated_transcript	ENSG00000204356	ENST00000375425	209219_at	2948772	6	31919864	31926887	hsa-miR-1236	NA
62111	hsa-mir-1236	+	intron	Vega_transcript	ENSG00000204356	ENST00000375425	209219_at	2948775	6	31919864	31926887	hsa-miR-1236	NA
62112	hsa-mir-1236	+	intron	Vega_transcript	ENSG00000204356	ENST00000375429	209219_at	2948765	6	31919864	31926887	hsa-miR-1236	NA
62113	hsa-mir-1236	+	intron	Vega_transcript	ENSG00000204356	ENST00000375429	209219_at	2948769	6	31919864	31926887	hsa-miR-1236	NA
62114	hsa-mir-1236	+	intron	Vega_transcript	ENSG00000204356	ENST00000375429	209219_at	2948776	6	31919864	31926887	hsa-miR-1236	NA
62115	hsa-mir-1236	+	intron	Vega_transcript	ENSG00000204356	ENST00000375429	209219_at	2948766	6	31919864	31926887	hsa-miR-1236	NA
62116	hsa-mir-1236	+	intron	Vega_transcript	ENSG00000204356	ENST00000375429	209219_at	2948764	6	31919864	31926887	hsa-miR-1236	NA
62117	hsa-mir-1236	+	intron	Vega_transcript	ENSG00000204356	ENST00000375429	209219_at	2948763	6	31919864	31926887	hsa-miR-1236	NA
62118	hsa-mir-1236	+	intron	Vega_transcript	ENSG00000204356	ENST00000375429	209219_at	2948782	6	31919864	31926887	hsa-miR-1236	NA
62119	hsa-mir-1236	+	intron	Vega_transcript	ENSG00000204356	ENST00000375429	209219_at	2948770	6	31919864	31926887	hsa-miR-1236	NA
62120	hsa-mir-1236	+	intron	Vega_transcript	ENSG00000204356	ENST00000375429	209219_at	2948780	6	31919864	31926887	hsa-miR-1236	NA
62122	hsa-mir-1236	+	intron	Vega_transcript	ENSG00000204356	ENST00000375429	209219_at	2948777	6	31919864	31926887	hsa-miR-1236	NA
62123	hsa-mir-1236	+	intron	Vega_transcript	ENSG00000204356	ENST00000375429	209219_at	2948771	6	31919864	31926887	hsa-miR-1236	NA
62124	hsa-mir-1236	+	intron	Vega_transcript	ENSG00000204356	ENST00000375429	209219_at	2948773	6	31919864	31926887	hsa-miR-1236	NA
62309	hsa-mir-1237	+	intron	HGNC_automatic_transcript	ENSG00000162302	ENST00000294261	204632_at	3334581	11	64126625	64139687	hsa-miR-1237	NA
62310	hsa-mir-1237	+	intron	HGNC_curated_transcript	ENSG00000162302	ENST00000294261	204632_at	3334584	11	64126625	64139687	hsa-miR-1237	NA
62311	hsa-mir-1237	+	intron	Vega_transcript	ENSG00000162302	ENST00000294261	204632_at	3334572	11	64126625	64139687	hsa-miR-1237	NA
62347	hsa-mir-1238	+	intron	HGNC_automatic_transcript	ENSG00000130734	ENST00000309469	226871_s_at	3820587	19	10654593	10664093	hsa-miR-1238	NA
62366	hsa-mir-1200	+	intron	HGNC_automatic_transcript	ENSG00000155849	ENST00000310758	204513_s_at	3046327	7	36893961	37488852	hsa-miR-1200	NA
62367	hsa-mir-1200	+	intron	HGNC_automatic_transcript	ENSG00000155849	ENST00000310758	204513_s_at	3046323	7	36893961	37488852	hsa-miR-1200	NA
62368	hsa-mir-1200	+	intron	HGNC_automatic_transcript	ENSG00000155849	ENST00000310758	204513_s_at	3046199	7	36893961	37488852	hsa-miR-1200	NA
62369	hsa-mir-1200	+	intron	HGNC_automatic_transcript	ENSG00000155849	ENST00000310758	204513_s_at	3046367	7	36893961	37488852	hsa-miR-1200	NA
62370	hsa-mir-1200	+	intron	HGNC_curated_transcript	ENSG00000155849	ENST00000310758	204513_s_at	3046302	7	36893961	37488852	hsa-miR-1200	NA
62371	hsa-mir-1200	+	intron	HGNC_curated_transcript	ENSG00000155849	ENST00000310758	204513_s_at	3046366	7	36893961	37488852	hsa-miR-1200	NA
62372	hsa-mir-1200	+	intron	HGNC_curated_transcript	ENSG00000155849	ENST00000310758	204513_s_at	3046331	7	36893961	37488852	hsa-miR-1200	NA
62373	hsa-mir-1200	+	intron	HGNC_curated_transcript	ENSG00000155849	ENST00000310758	204513_s_at	3046343	7	36893961	37488852	hsa-miR-1200	NA
62374	hsa-mir-1200	+	intron	HGNC_curated_transcript	ENSG00000155849	ENST00000310758	204513_s_at	3046340	7	36893961	37488852	hsa-miR-1200	NA
62375	hsa-mir-1200	+	intron	HGNC_curated_transcript	ENSG00000155849	ENST00000310758	204513_s_at	3046196	7	36893961	37488852	hsa-miR-1200	NA
62376	hsa-mir-1200	+	intron	HGNC_curated_transcript	ENSG00000155849	ENST00000310758	204513_s_at	3046378	7	36893961	37488852	hsa-miR-1200	NA
62377	hsa-mir-1200	+	intron	HGNC_curated_transcript	ENSG00000155849	ENST00000310758	204513_s_at	3046198	7	36893961	37488852	hsa-miR-1200	NA
62378	hsa-mir-1200	+	intron	HGNC_curated_transcript	ENSG00000155849	ENST00000310758	204513_s_at	3046209	7	36893961	37488852	hsa-miR-1200	NA
62379	hsa-mir-1200	+	intron	HGNC_curated_transcript	ENSG00000155849	ENST00000310758	204513_s_at	3046224	7	36893961	37488852	hsa-miR-1200	NA
62380	hsa-mir-1200	+	intron	Vega_transcript	ENSG00000155849	ENST00000310758	204513_s_at	3046354	7	36893961	37488852	hsa-miR-1200	NA
62381	hsa-mir-1200	+	intron	Vega_transcript	ENSG00000155849	ENST00000310758	204513_s_at	3046330	7	36893961	37488852	hsa-miR-1200	NA
62382	hsa-mir-1200	+	intron	Vega_transcript	ENSG00000155849	ENST00000310758	204513_s_at	3046336	7	36893961	37488852	hsa-miR-1200	NA
62383	hsa-mir-1200	+	intron	Vega_transcript	ENSG00000155849	ENST00000310758	204513_s_at	3046333	7	36893961	37488852	hsa-miR-1200	NA
62384	hsa-mir-1200	+	intron	Vega_transcript	ENSG00000155849	ENST00000310758	204513_s_at	3046202	7	36893961	37488852	hsa-miR-1200	NA
62385	hsa-mir-1200	+	intron	Vega_transcript	ENSG00000155849	ENST00000310758	204513_s_at	3046213	7	36893961	37488852	hsa-miR-1200	NA
62386	hsa-mir-1200	+	intron	Vega_transcript	ENSG00000155849	ENST00000310758	204513_s_at	3046220	7	36893961	37488852	hsa-miR-1200	NA
62387	hsa-mir-1200	+	intron	Vega_transcript	ENSG00000155849	ENST00000310758	204513_s_at	3046358	7	36893961	37488852	hsa-miR-1200	NA
62388	hsa-mir-1200	+	intron	Vega_transcript	ENSG00000155849	ENST00000310758	204513_s_at	3046256	7	36893961	37488852	hsa-miR-1200	NA
62389	hsa-mir-1200	+	intron	Vega_transcript	ENSG00000155849	ENST00000310758	204513_s_at	3046379	7	36893961	37488852	hsa-miR-1200	NA
62565	hsa-mir-1201	+	intron	HGNC_automatic_transcript	ENSG00000100814	ENST00000353689	217988_at	3348862	14	20779529	20801457	hsa-miR-1201	NA
62566	hsa-mir-1201	+	intron	HGNC_automatic_transcript	ENSG00000100814	ENST00000353689	217988_at	3555311	14	20779529	20801457	hsa-miR-1201	NA
62567	hsa-mir-1201	+	intron	HGNC_curated_transcript	ENSG00000100814	ENST00000353689	217988_at	3555301	14	20779529	20801457	hsa-miR-1201	NA
62568	hsa-mir-1201	+	intron	HGNC_curated_transcript	ENSG00000100814	ENST00000353689	217988_at	3555302	14	20779529	20801457	hsa-miR-1201	NA
62569	hsa-mir-1201	+	intron	HGNC_curated_transcript	ENSG00000100814	ENST00000353689	217988_at	3555312	14	20779529	20801457	hsa-miR-1201	NA
62570	hsa-mir-1201	+	intron	Vega_transcript	ENSG00000100814	ENST00000353689	217988_at	3555327	14	20779529	20801457	hsa-miR-1201	NA
62571	hsa-mir-1201	+	intron	Vega_transcript	ENSG00000100814	ENST00000353689	217988_at	3555303	14	20779529	20801457	hsa-miR-1201	NA
62572	hsa-mir-1201	+	intron	Vega_transcript	ENSG00000100814	ENST00000353689	217988_at	3555322	14	20779529	20801457	hsa-miR-1201	NA
62637	hsa-mir-1203	+	intron	HGNC_automatic_transcript	ENSG00000141293	ENST00000336915	205790_at	3761219	17	46210802	46507594	hsa-miR-1203	NA
62652	hsa-mir-663b	+	intron	HGNC_curated_transcript	ENSG00000163046	ENST00000470729	237794_at	3172491	2	132905164	133015542	hsa-miR-663b	NA
62653	hsa-mir-663b	+	intron	Vega_transcript	ENSG00000163046	ENST00000470729	237794_at	3914497	2	132905164	133015542	hsa-miR-663b	NA
62706	hsa-mir-548e	+	intron	HGNC_curated_transcript	ENSG00000108061	ENST00000265277	202777_at	3264014	10	112679301	112773425	hsa-miR-548e	NA
62707	hsa-mir-548e	+	intron	HGNC_curated_transcript	ENSG00000108061	ENST00000265277	202777_at	3264033	10	112679301	112773425	hsa-miR-548e	NA
62708	hsa-mir-548e	+	intron	HGNC_curated_transcript	ENSG00000108061	ENST00000265277	202777_at	3264012	10	112679301	112773425	hsa-miR-548e	NA
62709	hsa-mir-548e	+	intron	HGNC_automatic_transcript	ENSG00000108061	ENST00000265277	202777_at	3264034	10	112679301	112773425	hsa-miR-548e	NA
62710	hsa-mir-548e	+	intron	Vega_transcript	ENSG00000108061	ENST00000265277	202777_at	3264040	10	112679301	112773425	hsa-miR-548e	NA
62711	hsa-mir-548e	+	intron	Vega_transcript	ENSG00000108061	ENST00000265277	202777_at	3264039	10	112679301	112773425	hsa-miR-548e	NA
62712	hsa-mir-548e	+	intron	Vega_transcript	ENSG00000108061	ENST00000265277	202777_at	3264038	10	112679301	112773425	hsa-miR-548e	NA
62757	hsa-mir-548j	+	intron	HGNC_automatic_transcript	ENSG00000128294	ENST00000338754	204079_at	3955924	22	26921458	26992681	hsa-miR-548j	NA
62758	hsa-mir-548j	+	intron	HGNC_curated_transcript	ENSG00000128294	ENST00000338754	204079_at	3955927	22	26921458	26992681	hsa-miR-548j	NA
62759	hsa-mir-548j	+	intron	HGNC_curated_transcript	ENSG00000128294	ENST00000338754	204079_at	3955921	22	26921458	26992681	hsa-miR-548j	NA
62760	hsa-mir-548j	+	intron	HGNC_curated_transcript	ENSG00000128294	ENST00000338754	204079_at	3955917	22	26921458	26992681	hsa-miR-548j	NA
62761	hsa-mir-548j	+	intron	HGNC_curated_transcript	ENSG00000128294	ENST00000338754	204079_at	3955929	22	26921458	26992681	hsa-miR-548j	NA
62762	hsa-mir-548j	+	intron	HGNC_curated_transcript	ENSG00000128294	ENST00000338754	204079_at	3955918	22	26921458	26992681	hsa-miR-548j	NA
62763	hsa-mir-548j	+	intron	HGNC_curated_transcript	ENSG00000128294	ENST00000338754	204079_at	3955922	22	26921458	26992681	hsa-miR-548j	NA
62764	hsa-mir-548j	+	intron	HGNC_curated_transcript	ENSG00000128294	ENST00000338754	204079_at	3955928	22	26921458	26992681	hsa-miR-548j	NA
62765	hsa-mir-548j	+	intron	Vega_transcript	ENSG00000128294	ENST00000338754	204079_at	3955933	22	26921458	26992681	hsa-miR-548j	NA
62766	hsa-mir-548j	+	intron	Vega_transcript	ENSG00000128294	ENST00000398110	204079_at	3955924	22	26921458	26992681	hsa-miR-548j	NA
62767	hsa-mir-548j	+	intron	Vega_transcript	ENSG00000128294	ENST00000398110	204079_at	3955931	22	26921458	26992681	hsa-miR-548j	NA
62768	hsa-mir-548j	+	intron	Vega_transcript	ENSG00000128294	ENST00000398110	204079_at	3955927	22	26921458	26992681	hsa-miR-548j	NA
62769	hsa-mir-548j	+	intron	Vega_transcript	ENSG00000128294	ENST00000398110	204079_at	3955921	22	26921458	26992681	hsa-miR-548j	NA
62770	hsa-mir-548j	+	intron	Vega_transcript	ENSG00000128294	ENST00000398110	204079_at	3955917	22	26921458	26992681	hsa-miR-548j	NA
62771	hsa-mir-548j	+	intron	Vega_transcript	ENSG00000128294	ENST00000398110	204079_at	3955929	22	26921458	26992681	hsa-miR-548j	NA
62809	hsa-mir-1285-1	+	intron	HGNC_automatic_transcript	ENSG00000001631	ENST00000312763	229785_at	3061072	7	91828283	91875480	hsa-miR-1285	NA
62810	hsa-mir-1285-1	+	intron	HGNC_automatic_transcript	ENSG00000001631	ENST00000312763	229785_at	3061051	7	91828283	91875480	hsa-miR-1285	NA
62811	hsa-mir-1285-1	+	intron	HGNC_automatic_transcript	ENSG00000001631	ENST00000312763	229785_at	3061093	7	91828283	91875480	hsa-miR-1285	NA
62812	hsa-mir-1285-1	+	intron	HGNC_curated_transcript	ENSG00000001631	ENST00000312763	229785_at	3061106	7	91828283	91875480	hsa-miR-1285	NA
62813	hsa-mir-1285-1	+	intron	HGNC_curated_transcript	ENSG00000001631	ENST00000312763	229785_at	3061084	7	91828283	91875480	hsa-miR-1285	NA
62814	hsa-mir-1285-1	+	intron	HGNC_curated_transcript	ENSG00000001631	ENST00000312763	229785_at	3061085	7	91828283	91875480	hsa-miR-1285	NA
62815	hsa-mir-1285-1	+	intron	HGNC_curated_transcript	ENSG00000001631	ENST00000312763	229785_at	3061088	7	91828283	91875480	hsa-miR-1285	NA
62816	hsa-mir-1285-1	+	intron	HGNC_curated_transcript	ENSG00000001631	ENST00000312763	229785_at	3061105	7	91828283	91875480	hsa-miR-1285	NA
62817	hsa-mir-1285-1	+	intron	HGNC_curated_transcript	ENSG00000001631	ENST00000312763	229785_at	3061096	7	91828283	91875480	hsa-miR-1285	NA
62818	hsa-mir-1285-1	+	intron	Clone_based_vega_transcript	ENSG00000001631	ENST00000312763	229785_at	3061055	7	91828283	91875480	hsa-miR-1285	NA
62819	hsa-mir-1285-1	+	intron	Vega_transcript	ENSG00000001631	ENST00000312763	229785_at	3061067	7	91828283	91875480	hsa-miR-1285	NA
62820	hsa-mir-1285-1	+	intron	Vega_transcript	ENSG00000001631	ENST00000312763	229785_at	3061071	7	91828283	91875480	hsa-miR-1285	NA
62821	hsa-mir-1285-1	+	intron	Vega_transcript	ENSG00000001631	ENST00000312763	229785_at	3061086	7	91828283	91875480	hsa-miR-1285	NA
62822	hsa-mir-1285-1	+	intron	Vega_transcript	ENSG00000001631	ENST00000312763	229785_at	3061057	7	91828283	91875480	hsa-miR-1285	NA
62823	hsa-mir-1285-1	+	intron	Vega_transcript	ENSG00000001631	ENST00000312763	229785_at	3061066	7	91828283	91875480	hsa-miR-1285	NA
62824	hsa-mir-1285-1	+	intron	Vega_transcript	ENSG00000001631	ENST00000312763	229785_at	3061074	7	91828283	91875480	hsa-miR-1285	NA
62825	hsa-mir-1285-1	+	intron	Vega_transcript	ENSG00000001631	ENST00000312763	229785_at	3061089	7	91828283	91875480	hsa-miR-1285	NA
63532	hsa-mir-1286	+	intron	HGNC_curated_transcript	ENSG00000040608	ENST00000043402	228550_at	3953157	22	20228938	20270769	hsa-miR-1286	NA
63533	hsa-mir-1286	+	intron	HGNC_curated_transcript	ENSG00000040608	ENST00000043402	228550_at	3953158	22	20228938	20270769	hsa-miR-1286	NA
63534	hsa-mir-1286	+	intron	HGNC_curated_transcript	ENSG00000040608	ENST00000043402	228550_at	3953156	22	20228938	20270769	hsa-miR-1286	NA
63535	hsa-mir-1286	+	intron	HGNC_curated_transcript	ENSG00000040608	ENST00000043402	228550_at	3953155	22	20228938	20270769	hsa-miR-1286	NA
63536	hsa-mir-1286	+	intron	HGNC_curated_transcript	ENSG00000040608	ENST00000043402	228550_at	3953154	22	20228938	20270769	hsa-miR-1286	NA
63537	hsa-mir-1286	+	intron	HGNC_curated_transcript	ENSG00000040608	ENST00000043402	228550_at	3953168	22	20228938	20270769	hsa-miR-1286	NA
63538	hsa-mir-1286	+	intron	Vega_transcript	ENSG00000040608	ENST00000406414	228550_at	3953157	22	20228938	20270769	hsa-miR-1286	NA
63539	hsa-mir-1286	+	intron	Vega_transcript	ENSG00000040608	ENST00000406414	228550_at	3953158	22	20228938	20270769	hsa-miR-1286	NA
63540	hsa-mir-1286	+	intron	Vega_transcript	ENSG00000040608	ENST00000406414	228550_at	3953156	22	20228938	20270769	hsa-miR-1286	NA
63541	hsa-mir-1286	+	intron	Vega_transcript	ENSG00000040608	ENST00000406414	228550_at	3953155	22	20228938	20270769	hsa-miR-1286	NA
63542	hsa-mir-1286	+	intron	Vega_transcript	ENSG00000040608	ENST00000406414	228550_at	3953154	22	20228938	20270769	hsa-miR-1286	NA
63543	hsa-mir-1286	+	intron	Vega_transcript	ENSG00000040608	ENST00000406414	228550_at	3953168	22	20228938	20270769	hsa-miR-1286	NA
63597	hsa-mir-1289-1	+	intron	HGNC_curated_transcript	ENSG00000125965	ENST00000374372	206614_at	3903955	20	34021145	34042568	hsa-miR-1289	NA
63598	hsa-mir-1289-1	+	intron	Vega_transcript	ENSG00000125965	ENST00000374372	206614_at	3903965	20	34021145	34042568	hsa-miR-1289	NA
63606	hsa-mir-1289-2	+	intron	HGNC_automatic_transcript	ENSG00000053108	ENST00000265342	1564511_a_at	2875713	5	132532147	132948255	hsa-miR-1289	NA
63607	hsa-mir-1289-2	+	intron	HGNC_automatic_transcript	ENSG00000053108	ENST00000265342	1564511_a_at	2875722	5	132532147	132948255	hsa-miR-1289	NA
63708	hsa-mir-1290	+	intron	HGNC_automatic_transcript	ENSG00000159423	ENST00000290597	211552_s_at	2399320	1	19180707	19247618	hsa-miR-1290	NA
63709	hsa-mir-1290	+	intron	HGNC_automatic_transcript	ENSG00000159423	ENST00000290597	211552_s_at	2399350	1	19180707	19247618	hsa-miR-1290	NA
63710	hsa-mir-1290	+	intron	HGNC_curated_transcript	ENSG00000159423	ENST00000290597	211552_s_at	4046071	1	19180707	19247618	hsa-miR-1290	NA
63711	hsa-mir-1290	+	intron	HGNC_curated_transcript	ENSG00000159423	ENST00000290597	211552_s_at	4046065	1	19180707	19247618	hsa-miR-1290	NA
63712	hsa-mir-1290	+	intron	HGNC_curated_transcript	ENSG00000159423	ENST00000290597	211552_s_at	2399341	1	19180707	19247618	hsa-miR-1290	NA
63713	hsa-mir-1290	+	intron	HGNC_curated_transcript	ENSG00000159423	ENST00000290597	211552_s_at	2399307	1	19180707	19247618	hsa-miR-1290	NA
63714	hsa-mir-1290	+	intron	Vega_transcript	ENSG00000159423	ENST00000290597	211552_s_at	2399336	1	19180707	19247618	hsa-miR-1290	NA
63715	hsa-mir-1290	+	intron	Vega_transcript	ENSG00000159423	ENST00000290597	211552_s_at	4046066	1	19180707	19247618	hsa-miR-1290	NA
63716	hsa-mir-1290	+	intron	Vega_transcript	ENSG00000159423	ENST00000290597	211552_s_at	2399304	1	19180707	19247618	hsa-miR-1290	NA
63717	hsa-mir-1290	+	intron	Vega_transcript	ENSG00000159423	ENST00000290597	211552_s_at	2399316	1	19180707	19247618	hsa-miR-1290	NA
64025	hsa-mir-1291	+	intron	HGNC_automatic_transcript	ENSG00000139620	ENST00000324947	221821_s_at	3453183	12	49046997	49076035	hsa-miR-1291	NA
64026	hsa-mir-1291	+	intron	HGNC_automatic_transcript	ENSG00000139620	ENST00000324947	221821_s_at	3453213	12	49046997	49076035	hsa-miR-1291	NA
64058	hsa-mir-548k	+	intron	HGNC_automatic_transcript	ENSG00000131626	ENST00000253925	210235_s_at	3338493	11	70116823	70230500	hsa-miR-548k	NA
64059	hsa-mir-548k	+	intron	HGNC_automatic_transcript	ENSG00000131626	ENST00000253925	210235_s_at	3338547	11	70116823	70230500	hsa-miR-548k	NA
64250	hsa-mir-1293	+	intron	HGNC_automatic_transcript	ENSG00000050405	ENST00000341247	222457_s_at	3454358	12	50569565	50677353	hsa-miR-1293	NA
64251	hsa-mir-1293	+	intron	HGNC_automatic_transcript	ENSG00000050405	ENST00000341247	222457_s_at	3454338	12	50569565	50677353	hsa-miR-1293	NA
64352	hsa-mir-1294	+	intron	HGNC_automatic_transcript	ENSG00000164574	ENST00000297107	212256_at	2836575	5	153570290	153800544	hsa-miR-1294	NA
64353	hsa-mir-1294	+	intron	HGNC_automatic_transcript	ENSG00000164574	ENST00000297107	212256_at	2836648	5	153570290	153800544	hsa-miR-1294	NA
64354	hsa-mir-1294	+	intron	HGNC_curated_transcript	ENSG00000164574	ENST00000297107	212256_at	2836629	5	153570290	153800544	hsa-miR-1294	NA
64355	hsa-mir-1294	+	intron	Vega_transcript	ENSG00000164574	ENST00000297107	212256_at	2836520	5	153570290	153800544	hsa-miR-1294	NA
64537	hsa-mir-548l	+	intron	HGNC_automatic_transcript	ENSG00000020922	ENST00000323929	205395_s_at	3387076	11	94150475	94227040	hsa-miR-548l	NA
64538	hsa-mir-548l	+	intron	HGNC_automatic_transcript	ENSG00000020922	ENST00000323929	205395_s_at	3387034	11	94150475	94227040	hsa-miR-548l	NA
64539	hsa-mir-548l	+	intron	HGNC_automatic_transcript	ENSG00000020922	ENST00000323929	205395_s_at	3387037	11	94150475	94227040	hsa-miR-548l	NA
64540	hsa-mir-548l	+	intron	HGNC_automatic_transcript	ENSG00000020922	ENST00000323929	205395_s_at	3387036	11	94150475	94227040	hsa-miR-548l	NA
64767	hsa-mir-1302-2	+	intron	Clone_based_vega_transcript	ENSG00000243485	ENST00000469289	NA	3642544	1	29554	31109	hsa-miR-1302	NA
64769	hsa-mir-1302-2	+	intron	Vega_transcript	ENSG00000243485	ENST00000469289	NA	2571835	1	29554	31109	hsa-miR-1302	NA
64791	hsa-mir-1302-4	+	intron	Clone_based_vega_transcript	ENSG00000223725	ENST00000412387	NA	2596603	2	208104588	208394519	hsa-miR-1302	NA
64793	hsa-mir-1302-4	+	intron	Vega_transcript	ENSG00000223725	ENST00000412387	NA	2596602	2	208104588	208394519	hsa-miR-1302	NA
64797	hsa-mir-1302-5	+	intron	HGNC_curated_transcript	ENSG00000042062	ENST00000045083	227654_at	3909276	20	49202645	49308065	hsa-miR-1302	NA
64798	hsa-mir-1302-5	+	intron	HGNC_automatic_transcript	ENSG00000042062	ENST00000045083	227654_at	3909259	20	49202645	49308065	hsa-miR-1302	NA
64799	hsa-mir-1302-5	+	intron	HGNC_curated_transcript	ENSG00000042062	ENST00000045083	227654_at	3909268	20	49202645	49308065	hsa-miR-1302	NA
64800	hsa-mir-1302-5	+	intron	Vega_transcript	ENSG00000042062	ENST00000045083	227654_at	3909299	20	49202645	49308065	hsa-miR-1302	NA
64801	hsa-mir-1302-5	+	intron	Vega_transcript	ENSG00000042062	ENST00000045083	227654_at	3909264	20	49202645	49308065	hsa-miR-1302	NA
65481	hsa-mir-1304	+	intron	HGNC_automatic_transcript	ENSG00000166012	ENST00000323981	218750_at	3386817	11	93463369	93474662	hsa-miR-1304	NA
65482	hsa-mir-1304	+	intron	HGNC_automatic_transcript	ENSG00000166012	ENST00000323981	218750_at	3386815	11	93463369	93474662	hsa-miR-1304	NA
65619	hsa-mir-1243	+	intron	HGNC_automatic_transcript	ENSG00000145362	ENST00000264366		2740228	4	113739265	114304896	hsa-miR-1243	NA
65620	hsa-mir-1243	+	intron	HGNC_automatic_transcript	ENSG00000145362	ENST00000264366		2740175	4	113739265	114304896	hsa-miR-1243	NA
[truncated: 1,071 more rows]
