# Supplementary material for: MMpred: functional miRNA – mRNA interaction analyses by miRNA expression prediction
Source: BMC Genomics. 2012 Nov 14;13:620. doi: 10.1186/1471-2164-13-620 (PMC3562514; doi:10.1186/1471-2164-13-620)
Supplement: Additional file 3 — Sample pipeline outputs in HTML format (compressed file). [file 1471-2164-13-620-S3.ZIP]

Archive with 242 entries (234 files):
- BrainCancer12arraysPaired/
- BrainCancer12arraysPaired/FULL.html
- BrainCancer12arraysPaired/FULL_pliki/
- BrainCancer12arraysPaired/FULL_pliki/GRAPH_Jul21_024756.png
- BrainCancer12arraysPaired/FULL_pliki/GRAPH_Jul21_024757.png
- BrainCancer12arraysPaired/FULL_pliki/GRAPH_Jul21_025007.png
- BrainCancer12arraysPaired/FULL_pliki/GRAPH_Jul21_025008.png
- BrainCancer12arraysPaired/FULL_pliki/GRAPH_Jul21_025010.png
- BrainCancer12arraysPaired/FULL_pliki/GRAPH_Jul21_025012.png
- BrainCancer12arraysPaired/FULL_pliki/GRAPH_Jul21_025014.png
- BrainCancer12arraysPaired/FULL_pliki/GRAPH_Jul21_025207.png
- BrainCancer12arraysPaired/FULL_pliki/GRAPH_Jul21_025213.png
- BrainCancer12arraysPaired/FULL_pliki/GRAPH_Jul21_025219.png
- BrainCancer12arraysPaired/FULL_pliki/GRAPH_Jul21_025224.png
- BrainCancer12arraysPaired/FULL_pliki/GRAPH_Jul21_025318.png
- BrainCancer12arraysPaired/FULL_pliki/GRAPH_Jul21_025325.png
- BrainCancer12arraysPaired/FULL_pliki/GRAPH_Jul21_025340.png
- BrainCancer12arraysPaired/FULL_pliki/GRAPH_Jul21_025352.png
- BrainCancer12arraysPaired/FULL_pliki/GRAPH_Jul21_025407.png
- BrainCancer12arraysPaired/FULL_pliki/GRAPH_Jul21_025413.png
- BrainCancer12arraysPaired/FULL_pliki/GRAPH_Jul21_025419.png
- BrainCancer12arraysPaired/FULL_pliki/GRAPH_Jul21_025425.png
- BrainCancer12arraysPaired/FULL_pliki/GRAPH_Jul21_025440.png
- BrainCancer12arraysPaired/FULL_pliki/GRAPH_Jul21_025446.png
- BrainCancer12arraysPaired/FULL_pliki/GRAPH_Jul21_025452.png
- BrainCancer12arraysPaired/FULL_pliki/GRAPH_Jul21_025458.png
- BrainCancer12arraysPaired/FULL_pliki/GRAPH_Jul21_025516.png
- BrainCancer12arraysPaired/FULL_pliki/GRAPH_Jul21_025522.png
- BrainCancer12arraysPaired/FULL_pliki/GRAPH_Jul21_025528.png
- BrainCancer12arraysPaired/FULL_pliki/R2HTML.css
- Bunt182-anova1w2g/
- Bunt182-anova1w2g/GRAPH_Jul23_185154.png
- Bunt182-anova1w2g/GRAPH_Jul23_185156.png
- Bunt182-anova1w2g/GRAPH_Jul23_185157.png
- Bunt182-anova1w2g/GRAPH_Jul23_185159.png
- Bunt182-anova1w2g/GRAPH_Jul23_185238.png
- Bunt182-anova1w2g/GRAPH_Jul23_185240.png
- Bunt182-anova1w2g/GRAPH_Jul23_185241.png
- Bunt182-anova1w2g/GRAPH_Jul23_185243.png
- Bunt182-anova1w2g/GRAPH_Jul26_211457.png
- Bunt182-anova1w2g/GRAPH_Jul26_211500.png
- Bunt182-anova1w2g/GRAPH_Jul26_211502.png
- Bunt182-anova1w2g/GRAPH_Jul26_224606.png
- Bunt182-anova1w2g/GRAPH_Jul26_224608.png
- Bunt182-anova1w2g/GRAPH_Jul26_224610.png
- Bunt182-anova1w2g/GRAPH_Jul26_224625.png
- Bunt182-anova1w2g/GRAPH_Jul26_224626.png
- Bunt182-anova1w2g/GRAPH_Jul26_224629.png
- Bunt182-anova1w2g/GRAPH_Jul26_224633.png
- Bunt182-anova1w2g/REPORT_BURN_3_anova.html
- Bunt182-ttest0.8/
- Bunt182-ttest0.8/GRAPH_Jul23_135709.png
- Bunt182-ttest0.8/GRAPH_Jul23_135711.png
- Bunt182-ttest0.8/GRAPH_Jul23_135713.png
- Bunt182-ttest0.8/GRAPH_Jul23_153221.png
- Bunt182-ttest0.8/GRAPH_Jul23_153222.png
- Bunt182-ttest0.8/GRAPH_Jul23_153224.png
- Bunt182-ttest0.8/GRAPH_Jul23_153231.png
- Bunt182-ttest0.8/GRAPH_Jul23_153233.png
- Bunt182-ttest0.8/GRAPH_Jul23_153235.png
- Bunt182-ttest0.8/GRAPH_Jul23_153239.png
- Bunt182-ttest0.8/REPORT_Fri-23-07-2010_13-26-05.html
- Burn_dead-alive-control/
- Burn_dead-alive-control/BuntTtestSvsC_Thu-09-09-2010_02-26-21.html
- Burn_dead-alive-control/GRAPH_Sep09_025044.png
- Burn_dead-alive-control/GRAPH_Sep09_025046.png
- Burn_dead-alive-control/GRAPH_Sep09_025048.png
- Burn_dead-alive-control/GRAPH_Sep09_031710.png
- Burn_dead-alive-control/GRAPH_Sep09_031711.png
- Burn_dead-alive-control/GRAPH_Sep09_031719.png
- Burn_dead-alive-control/GRAPH_Sep09_031721.png
- Burn_dead-alive-control/GRAPH_Sep09_031722.png
- Burn_dead-alive-control/GRAPH_Sep09_031742.png
- Burn_dead-alive-control/GRAPH_Sep09_031947.png
- Burn_dead-alive-control/GRAPH_Sep09_031953.png
- Burn_dead-alive-control/GRAPH_Sep09_032031.png
- Burn_dead-alive-control/GRAPH_Sep09_032046.png
- Burn_dead-alive-control/GRAPH_Sep09_032100.png
- Burn_dead-alive-control/GRAPH_Sep09_032106.png
- Burn_dead-alive-control/GRAPH_Sep09_032226.png
- Burn_dead-alive-control/GRAPH_Sep09_032232.png
- Burn_dead-alive-control/GRAPH_Sep09_032249.png
- Burn_dead-alive-control/GRAPH_Sep09_032304.png
- Burn_dead-alive-control/GRAPH_Sep09_032318.png
- Burn_dead-alive-control/GRAPH_Sep09_032325.png
- Burn_dead-alive-control/GRAPH_Sep09_032342.png
- Burn_dead-alive-control/GRAPH_Sep09_032348.png
- Burn_dead-alive-control/GRAPH_Sep09_032401.png
- Burn_dead-alive-control/GRAPH_Sep09_032418.png
- Burn_dead-alive-control/GRAPH_Sep09_032429.png
- Burn_dead-alive-control/GRAPH_Sep09_032435.png
- Burn_dead-alive-control/GRAPH_Sep09_032454.png
- Burn_dead-alive-control/GRAPH_Sep09_032500.png
- Burn_dead-alive-control/GRAPH_Sep09_032506.png
- Burn_dead-alive-control/GRAPH_Sep09_032512.png
- Burn_dead-alive-control/GRAPH_Sep09_032519.png
- Burn_dead-alive-control/GRAPH_Sep09_032525.png
- Burn_dead-alive-control/GRAPH_Sep09_032546.png
- Burn_dead-alive-control/GRAPH_Sep09_032553.png
- Burn_dead-alive-control/GRAPH_Sep09_032600.png
- Burn_dead-alive-control/GRAPH_Sep09_032623.png
- Burn_dead-alive-control/GRAPH_Sep09_032631.png
- Burn_early-late-control/
- Burn_early-late-control&chilren-adoult/
- Burn_early-late-control&chilren-adoult/BuntTtestSvsC_Thu-09-09-2010_05-03-05.html
- Burn_early-late-control&chilren-adoult/GRAPH_Sep09_052707.png
- Burn_early-late-control&chilren-adoult/GRAPH_Sep09_052708.png
- Burn_early-late-control&chilren-adoult/GRAPH_Sep09_052710.png
- Burn_early-late-control&chilren-adoult/GRAPH_Sep09_055144.png
- Burn_early-late-control&chilren-adoult/GRAPH_Sep09_055147.png
- Burn_early-late-control&chilren-adoult/GRAPH_Sep09_055202.png
- Burn_early-late-control&chilren-adoult/GRAPH_Sep09_055204.png
- Burn_early-late-control&chilren-adoult/GRAPH_Sep09_055205.png
- Burn_early-late-control&chilren-adoult/GRAPH_Sep09_055207.png
- Burn_early-late-control&chilren-adoult/GRAPH_Sep09_055344.png
- Burn_early-late-control&chilren-adoult/GRAPH_Sep09_055349.png
- Burn_early-late-control&chilren-adoult/GRAPH_Sep09_055356.png
- Burn_early-late-control&chilren-adoult/GRAPH_Sep09_055403.png
- Burn_early-late-control&chilren-adoult/GRAPH_Sep09_055411.png
- Burn_early-late-control&chilren-adoult/GRAPH_Sep09_055416.png
- Burn_early-late-control&chilren-adoult/GRAPH_Sep09_055540.png
- Burn_early-late-control&chilren-adoult/GRAPH_Sep09_055545.png
- Burn_early-late-control&chilren-adoult/GRAPH_Sep09_055552.png
- Burn_early-late-control&chilren-adoult/GRAPH_Sep09_055559.png
- Burn_early-late-control&chilren-adoult/GRAPH_Sep09_055607.png
- Burn_early-late-control&chilren-adoult/GRAPH_Sep09_055613.png
- Burn_early-late-control&chilren-adoult/GRAPH_Sep09_055629.png
- Burn_early-late-control&chilren-adoult/GRAPH_Sep09_055634.png
- Burn_early-late-control&chilren-adoult/GRAPH_Sep09_055639.png
- Burn_early-late-control&chilren-adoult/GRAPH_Sep09_055645.png
- Burn_early-late-control&chilren-adoult/GRAPH_Sep09_055652.png
- Burn_early-late-control&chilren-adoult/GRAPH_Sep09_055657.png
- Burn_early-late-control&chilren-adoult/GRAPH_Sep09_055714.png
- Burn_early-late-control&chilren-adoult/GRAPH_Sep09_055719.png
- Burn_early-late-control&chilren-adoult/GRAPH_Sep09_055724.png
- Burn_early-late-control&chilren-adoult/GRAPH_Sep09_055730.png
- Burn_early-late-control&chilren-adoult/GRAPH_Sep09_055737.png
- Burn_early-late-control&chilren-adoult/GRAPH_Sep09_055742.png
- Burn_early-late-control&chilren-adoult/GRAPH_Sep09_055820.png
- Burn_early-late-control&chilren-adoult/GRAPH_Sep09_055828.png
- Burn_early-late-control&chilren-adoult/GRAPH_Sep09_055833.png
- Burn_early-late-control&chilren-adoult/GRAPH_Sep09_055841.png
- Burn_early-late-control&chilren-adoult/GRAPH_Sep09_055846.png
- Burn_early-late-control/BuntTtestSvsC_Thu-09-09-2010_03-26-46.html
- Burn_early-late-control/GRAPH_Sep09_040311.png
- Burn_early-late-control/GRAPH_Sep09_040313.png
- Burn_early-late-control/GRAPH_Sep09_040315.png
- Burn_early-late-control/GRAPH_Sep09_044532.png
- Burn_early-late-control/GRAPH_Sep09_044535.png
- Burn_early-late-control/GRAPH_Sep09_044607.png
- Burn_early-late-control/GRAPH_Sep09_044610.png
- Burn_early-late-control/GRAPH_Sep09_044613.png
- Burn_early-late-control/GRAPH_Sep09_044633.png
- Burn_early-late-control/GRAPH_Sep09_044913.png
- Burn_early-late-control/GRAPH_Sep09_044919.png
- Burn_early-late-control/GRAPH_Sep09_044934.png
- Burn_early-late-control/GRAPH_Sep09_044944.png
- Burn_early-late-control/GRAPH_Sep09_045000.png
- Burn_early-late-control/GRAPH_Sep09_045021.png
- Burn_early-late-control/GRAPH_Sep09_045321.png
- Burn_early-late-control/GRAPH_Sep09_045327.png
- Burn_early-late-control/GRAPH_Sep09_045351.png
- Burn_early-late-control/GRAPH_Sep09_045417.png
- Burn_early-late-control/GRAPH_Sep09_045430.png
- Burn_early-late-control/GRAPH_Sep09_045436.png
- Burn_early-late-control/GRAPH_Sep09_045454.png
- Burn_early-late-control/GRAPH_Sep09_045500.png
- Burn_early-late-control/GRAPH_Sep09_045505.png
- Burn_early-late-control/GRAPH_Sep09_045511.png
- Burn_early-late-control/GRAPH_Sep09_045519.png
- Burn_early-late-control/GRAPH_Sep09_045525.png
- Burn_early-late-control/GRAPH_Sep09_045544.png
- Burn_early-late-control/GRAPH_Sep09_045549.png
- Burn_early-late-control/GRAPH_Sep09_045555.png
- Burn_early-late-control/GRAPH_Sep09_045601.png
- Burn_early-late-control/GRAPH_Sep09_045608.png
- Burn_early-late-control/GRAPH_Sep09_045614.png
- Burn_early-late-control/GRAPH_Sep09_045654.png
- Burn_early-late-control/GRAPH_Sep09_045705.png
- Burn_early-late-control/GRAPH_Sep09_045712.png
- Burn_early-late-control/GRAPH_Sep09_045720.png
- Burn_early-late-control/GRAPH_Sep09_045726.png
- TL4+LPS_activated/
- TL4+LPS_activated/GRAPH_Jul21_190709.png
- TL4+LPS_activated/GRAPH_Jul21_190712.png
- TL4+LPS_activated/GRAPH_Jul21_190716.png
- TL4+LPS_activated/GRAPH_Jul21_190718.png
- TL4+LPS_activated/GRAPH_Jul21_191006.png
- TL4+LPS_activated/GRAPH_Jul21_191008.png
- TL4+LPS_activated/GRAPH_Jul21_191011.png
- TL4+LPS_activated/GRAPH_Jul21_191013.png
- TL4+LPS_activated/GRAPH_Jul21_191016.png
- TL4+LPS_activated/GRAPH_Jul21_191025.png
- TL4+LPS_activated/GRAPH_Jul21_191027.png
- TL4+LPS_activated/GRAPH_Jul21_191205.png
- TL4+LPS_activated/GRAPH_Jul21_191207.png
- TL4+LPS_activated/GRAPH_Jul21_191208.png
- TL4+LPS_activated/GRAPH_Jul21_191210.png
- TL4+LPS_activated/GRAPH_Jul21_191326.png
- TL4+LPS_activated/GRAPH_Jul21_191327.png
- TL4+LPS_activated/GRAPH_Jul21_191331.png
- TL4+LPS_activated/GRAPH_Jul21_191332.png
- TL4+LPS_activated/GRAPH_Jul21_191334.png
- TL4+LPS_activated/GRAPH_Jul21_191335.png
- TL4+LPS_activated/GRAPH_Jul21_191339.png
- TL4+LPS_activated/GRAPH_Jul21_191340.png
- TL4+LPS_activated/GRAPH_Jul21_191341.png
- TL4+LPS_activated/GRAPH_Jul21_191345.png
- TL4+LPS_activated/GRAPH_Jul21_191346.png
- TL4+LPS_activated/GRAPH_Jul21_191350.png
- TL4+LPS_activated/GRAPH_Jul21_191645.png
- TL4+LPS_activated/GRAPH_Jul21_191646.png
- TL4+LPS_activated/GRAPH_Jul21_191650.png
- TL4+LPS_activated/GRAPH_Jul21_191651.png
- TL4+LPS_activated/GRAPH_Jul21_191655.png
- TL4+LPS_activated/GRAPH_Jul21_191946.png
- TL4+LPS_activated/GRAPH_Jul21_191948.png
- TL4+LPS_activated/GRAPH_Jul21_191950.png
- TL4+LPS_activated/GRAPH_Jul21_191952.png
- TL4+LPS_activated/GRAPH_Jul21_192129.png
- TL4+LPS_activated/GRAPH_Jul21_192130.png
- TL4+LPS_activated/GRAPH_Jul21_192132.png
- TL4+LPS_activated/GRAPH_Jul21_192134.png
- TL4+LPS_activated/GRAPH_Jul21_192138.png
- TL4+LPS_activated/GRAPH_Jul21_192140.png
- TL4+LPS_activated/GRAPH_Jul21_192721.png
- TL4+LPS_activated/GRAPH_Jul21_192723.png
- TL4+LPS_activated/GRAPH_Jul21_192725.png
- TL4+LPS_activated/GRAPH_Jul21_192727.png
- TL4+LPS_activated/GRAPH_Jul21_192943.png
- TL4+LPS_activated/GRAPH_Jul21_192944.png
- TL4+LPS_activated/GRAPH_Jul21_192946.png
- TL4+LPS_activated/GRAPH_Jul21_192948.png
- TL4+LPS_activated/GRAPH_Jul21_192954.png
- TL4+LPS_activated/GRAPH_Jul21_192956.png
- TL4+LPS_activated/GRAPH_Jul21_192958.png
- TL4+LPS_activated/GRAPH_Jul21_192959.png
- TL4+LPS_activated/GRAPH_Jul21_193011.png
- TL4+LPS_activated/GRAPH_Jul21_193013.png
- TL4+LPS_activated/GRAPH_Jul21_193015.png
- TL4+LPS_activated/GRAPH_Jul21_193017.png
- TL4+LPS_activated/REPORT_LPSv4.html
