# Supplementary material for: MMpred: functional miRNA – mRNA interaction analyses by miRNA expression prediction
Source: BMC Genomics. 2012 Nov 14;13:620. doi: 10.1186/1471-2164-13-620 (PMC3562514; doi:10.1186/1471-2164-13-620)
Supplement: Additional file 9 — Examples of MMpred predictions supported by experimental data and mapping against current databases. [file 1471-2164-13-620-S9.ZIP]

Archive with 88 entries (82 files):
- Additional file 11 - Examples of MMpred predictions supported by experimental data and mapping against current databases/
- Additional file 11 - Examples of MMpred predictions supported by experimental data and mapping against current databases/.DS_Store
- __MACOSX/
- __MACOSX/Additional file 11 - Examples of MMpred predictions supported by experimental data and mapping against current databases/
- __MACOSX/Additional file 11 - Examples of MMpred predictions supported by experimental data and mapping against current databases/._.DS_Store
- Additional file 11 - Examples of MMpred predictions supported by experimental data and mapping against current databases/Additional file 11 - Examples of MMpred predictions.pdf
- Additional file 11 - Examples of MMpred predictions supported by experimental data and mapping against current databases/GSE19350/
- Additional file 11 - Examples of MMpred predictions supported by experimental data and mapping against current databases/GSE19350/GRAPH_Sep 2_124114.png
- Additional file 11 - Examples of MMpred predictions supported by experimental data and mapping against current databases/GSE19350/GRAPH_Sep 2_124115.png
- Additional file 11 - Examples of MMpred predictions supported by experimental data and mapping against current databases/GSE19350/GRAPH_Sep 2_124443.png
- Additional file 11 - Examples of MMpred predictions supported by experimental data and mapping against current databases/GSE19350/GRAPH_Sep 2_124444.png
- Additional file 11 - Examples of MMpred predictions supported by experimental data and mapping against current databases/GSE19350/GRAPH_Sep 2_124447.png
- Additional file 11 - Examples of MMpred predictions supported by experimental data and mapping against current databases/GSE19350/GRAPH_Sep 2_124448.png
- Additional file 11 - Examples of MMpred predictions supported by experimental data and mapping against current databases/GSE19350/GRAPH_Sep 2_124450.png
- Additional file 11 - Examples of MMpred predictions supported by experimental data and mapping against current databases/GSE19350/GRAPH_Sep 2_125535.png
- Additional file 11 - Examples of MMpred predictions supported by experimental data and mapping against current databases/GSE19350/GRAPH_Sep 2_125537.png
- Additional file 11 - Examples of MMpred predictions supported by experimental data and mapping against current databases/GSE19350/GRAPH_Sep 2_125540.png
- Additional file 11 - Examples of MMpred predictions supported by experimental data and mapping against current databases/GSE19350/GRAPH_Sep 2_125546.png
- Additional file 11 - Examples of MMpred predictions supported by experimental data and mapping against current databases/GSE19350/GRAPH_Sep 2_125549.png
- Additional file 11 - Examples of MMpred predictions supported by experimental data and mapping against current databases/GSE19350/GRAPH_Sep 2_125550.png
- Additional file 11 - Examples of MMpred predictions supported by experimental data and mapping against current databases/GSE19350/GRAPH_Sep 2_125648.png
- Additional file 11 - Examples of MMpred predictions supported by experimental data and mapping against current databases/GSE19350/GRAPH_Sep 2_125649.png
- Additional file 11 - Examples of MMpred predictions supported by experimental data and mapping against current databases/GSE19350/GRAPH_Sep 2_125650.png
- Additional file 11 - Examples of MMpred predictions supported by experimental data and mapping against current databases/GSE19350/GRAPH_Sep 2_125652.png
- Additional file 11 - Examples of MMpred predictions supported by experimental data and mapping against current databases/GSE19350/GRAPH_Sep 2_125654.png
- Additional file 11 - Examples of MMpred predictions supported by experimental data and mapping against current databases/GSE19350/GRAPH_Sep 2_125655.png
- Additional file 11 - Examples of MMpred predictions supported by experimental data and mapping against current databases/GSE19350/GRAPH_Sep 2_125657.png
- Additional file 11 - Examples of MMpred predictions supported by experimental data and mapping against current databases/GSE19350/GRAPH_Sep 2_125658.png
- Additional file 11 - Examples of MMpred predictions supported by experimental data and mapping against current databases/GSE19350/GRAPH_Sep 2_125700.png
- Additional file 11 - Examples of MMpred predictions supported by experimental data and mapping against current databases/GSE19350/GRAPH_Sep 2_125701.png
- Additional file 11 - Examples of MMpred predictions supported by experimental data and mapping against current databases/GSE19350/GRAPH_Sep 2_125702.png
- Additional file 11 - Examples of MMpred predictions supported by experimental data and mapping against current databases/GSE19350/GRAPH_Sep 2_125703.png
- Additional file 11 - Examples of MMpred predictions supported by experimental data and mapping against current databases/GSE19350/GRAPH_Sep 2_125706.png
- Additional file 11 - Examples of MMpred predictions supported by experimental data and mapping against current databases/GSE19350/GRAPH_Sep 2_125707.png
- Additional file 11 - Examples of MMpred predictions supported by experimental data and mapping against current databases/GSE19350/GRAPH_Sep 2_125708.png
- Additional file 11 - Examples of MMpred predictions supported by experimental data and mapping against current databases/GSE19350/GRAPH_Sep 2_125709.png
- Additional file 11 - Examples of MMpred predictions supported by experimental data and mapping against current databases/GSE19350/GRAPH_Sep 2_125710.png
- Additional file 11 - Examples of MMpred predictions supported by experimental data and mapping against current databases/GSE19350/GRAPH_Sep 2_125711.png
- Additional file 11 - Examples of MMpred predictions supported by experimental data and mapping against current databases/GSE19350/GRAPH_Sep 2_125714.png
- Additional file 11 - Examples of MMpred predictions supported by experimental data and mapping against current databases/GSE19350/GRAPH_Sep 2_125715.png
- Additional file 11 - Examples of MMpred predictions supported by experimental data and mapping against current databases/GSE19350/GRAPH_Sep 2_125717.png
- Additional file 11 - Examples of MMpred predictions supported by experimental data and mapping against current databases/GSE19350/GRAPH_Sep 2_125718.png
- Additional file 11 - Examples of MMpred predictions supported by experimental data and mapping against current databases/GSE19350/GRAPH_Sep 2_125720.png
- Additional file 11 - Examples of MMpred predictions supported by experimental data and mapping against current databases/GSE19350/REPORT_Sun-02-09-2012_12-39-47.html
- Additional file 11 - Examples of MMpred predictions supported by experimental data and mapping against current databases/GSE19350/SVD_1346586074.52188.png
- Additional file 11 - Examples of MMpred predictions supported by experimental data and mapping against current databases/GSE19350/SVD_1346586283.28593.png
- Additional file 11 - Examples of MMpred predictions supported by experimental data and mapping against current databases/GSE19350/SVD_1346586287.45949.png
- Additional file 11 - Examples of MMpred predictions supported by experimental data and mapping against current databases/GSE26158/
- Additional file 11 - Examples of MMpred predictions supported by experimental data and mapping against current databases/GSE26158/.DS_Store
- __MACOSX/Additional file 11 - Examples of MMpred predictions supported by experimental data and mapping against current databases/GSE26158/
- __MACOSX/Additional file 11 - Examples of MMpred predictions supported by experimental data and mapping against current databases/GSE26158/._.DS_Store
- Additional file 11 - Examples of MMpred predictions supported by experimental data and mapping against current databases/GSE26158/GRAPH_Sep 3_130154.png
- Additional file 11 - Examples of MMpred predictions supported by experimental data and mapping against current databases/GSE26158/GRAPH_Sep 3_130155.png
- Additional file 11 - Examples of MMpred predictions supported by experimental data and mapping against current databases/GSE26158/GRAPH_Sep 3_130426.png
- Additional file 11 - Examples of MMpred predictions supported by experimental data and mapping against current databases/GSE26158/GRAPH_Sep 3_130428.png
- Additional file 11 - Examples of MMpred predictions supported by experimental data and mapping against current databases/GSE26158/GRAPH_Sep 3_130430.png
- Additional file 11 - Examples of MMpred predictions supported by experimental data and mapping against current databases/GSE26158/GRAPH_Sep 3_130432.png
- Additional file 11 - Examples of MMpred predictions supported by experimental data and mapping against current databases/GSE26158/GRAPH_Sep 3_130434.png
- Additional file 11 - Examples of MMpred predictions supported by experimental data and mapping against current databases/GSE26158/GRAPH_Sep 3_130527.png
- Additional file 11 - Examples of MMpred predictions supported by experimental data and mapping against current databases/GSE26158/GRAPH_Sep 3_130528.png
- Additional file 11 - Examples of MMpred predictions supported by experimental data and mapping against current databases/GSE26158/GRAPH_Sep 3_130530.png
- Additional file 11 - Examples of MMpred predictions supported by experimental data and mapping against current databases/GSE26158/GRAPH_Sep 3_130531.png
- Additional file 11 - Examples of MMpred predictions supported by experimental data and mapping against current databases/GSE26158/GRAPH_Sep 3_130532.png
- Additional file 11 - Examples of MMpred predictions supported by experimental data and mapping against current databases/GSE26158/GRAPH_Sep 3_130533.png
- Additional file 11 - Examples of MMpred predictions supported by experimental data and mapping against current databases/GSE26158/GRAPH_Sep 3_130611.png
- Additional file 11 - Examples of MMpred predictions supported by experimental data and mapping against current databases/GSE26158/GRAPH_Sep 3_130612.png
- Additional file 11 - Examples of MMpred predictions supported by experimental data and mapping against current databases/GSE26158/GRAPH_Sep 3_130613.png
- Additional file 11 - Examples of MMpred predictions supported by experimental data and mapping against current databases/GSE26158/GRAPH_Sep 3_130615.png
- Additional file 11 - Examples of MMpred predictions supported by experimental data and mapping against current databases/GSE26158/GRAPH_Sep 3_130616.png
- Additional file 11 - Examples of MMpred predictions supported by experimental data and mapping against current databases/GSE26158/GRAPH_Sep 3_130617.png
- Additional file 11 - Examples of MMpred predictions supported by experimental data and mapping against current databases/GSE26158/GRAPH_Sep 3_130618.png
- Additional file 11 - Examples of MMpred predictions supported by experimental data and mapping against current databases/GSE26158/GRAPH_Sep 3_130619.png
- Additional file 11 - Examples of MMpred predictions supported by experimental data and mapping against current databases/GSE26158/GRAPH_Sep 3_130621.png
- Additional file 11 - Examples of MMpred predictions supported by experimental data and mapping against current databases/GSE26158/GRAPH_Sep 3_130622.png
- Additional file 11 - Examples of MMpred predictions supported by experimental data and mapping against current databases/GSE26158/GRAPH_Sep 3_130623.png
- Additional file 11 - Examples of MMpred predictions supported by experimental data and mapping against current databases/GSE26158/GRAPH_Sep 3_130624.png
- Additional file 11 - Examples of MMpred predictions supported by experimental data and mapping against current databases/GSE26158/GRAPH_Sep 3_130626.png
- Additional file 11 - Examples of MMpred predictions supported by experimental data and mapping against current databases/GSE26158/GRAPH_Sep 3_130627.png
- Additional file 11 - Examples of MMpred predictions supported by experimental data and mapping against current databases/GSE26158/GRAPH_Sep 3_130628.png
- Additional file 11 - Examples of MMpred predictions supported by experimental data and mapping against current databases/GSE26158/GRAPH_Sep 3_130629.png
- Additional file 11 - Examples of MMpred predictions supported by experimental data and mapping against current databases/GSE26158/GRAPH_Sep 3_130630.png
- Additional file 11 - Examples of MMpred predictions supported by experimental data and mapping against current databases/GSE26158/GRAPH_Sep 3_130631.png
- Additional file 11 - Examples of MMpred predictions supported by experimental data and mapping against current databases/GSE26158/REPORT_Mon-03-09-2012_13-00-39.html
- Additional file 11 - Examples of MMpred predictions supported by experimental data and mapping against current databases/GSE26158/SVD_1346673714.37288.png
- Additional file 11 - Examples of MMpred predictions supported by experimental data and mapping against current databases/GSE26158/SVD_1346673866.81734.png
- Additional file 11 - Examples of MMpred predictions supported by experimental data and mapping against current databases/GSE26158/SVD_1346673870.80821.png
- Additional file 11 - Examples of MMpred predictions supported by experimental data and mapping against current databases/MMpred_1.1.0.tar.gz
- Additional file 11 - Examples of MMpred predictions supported by experimental data and mapping against current databases/run_script.R
