# Supplementary material for: MMpred: functional miRNA – mRNA interaction analyses by miRNA expression prediction
Source: BMC Genomics. 2012 Nov 14;13:620. doi: 10.1186/1471-2164-13-620 (PMC3562514; doi:10.1186/1471-2164-13-620)
Supplement: Additional file 9 — Examples of MMpred predictions supported by experimental data and mapping against current databases. [file 1471-2164-13-620-S9.ZIP › Additional file 11 - Examples of MMpred predictions supported by experimental data and mapping against current databases/run_script.R]

#GSE19350
MMpred(	e.in=NULL,
		description <- as.factor(c(rep('T', 6), rep('C', 6))),
		ArrayType="affy_hg_u133_plus_2",
		ANOVA=FALSE,
		LIMMA=FALSE,
		READ_RAW=TRUE)

#GSE26158
MMpred(	e.in=NULL,
		description <- as.factor(c(rep('T', 3), rep('C', 3))),
		ArrayType="affy_hg_u133_plus_2",
		ANOVA=FALSE,
		LIMMA=FALSE,
		READ_RAW=TRUE)
