# Supplementary material for: MMpred: functional miRNA – mRNA interaction analyses by miRNA expression prediction
Source: BMC Genomics. 2012 Nov 14;13:620. doi: 10.1186/1471-2164-13-620 (PMC3562514; doi:10.1186/1471-2164-13-620)
Supplement: Additional file 11 — The R implementation of the presented method: MMpred. [file 1471-2164-13-620-S11.ZIP]

Archive with 12 entries (11 files):
- R/
- R/calcCor.R
- R/doPred.R
- R/doPredLM.R
- R/GetHT.R
- R/gMMpred.R
- R/MMpred.R
- R/myANOVA.R
- R/myANOVAmc.R
- R/myGO.R
- R/mySVD.R
- R/myTtest.R
