# Supplementary material for: MMpred: functional miRNA – mRNA interaction analyses by miRNA expression prediction
Source: BMC Genomics. 2012 Nov 14;13:620. doi: 10.1186/1471-2164-13-620 (PMC3562514; doi:10.1186/1471-2164-13-620)
Supplement: Additional file 11 — The R implementation of the presented method: MMpred. [file 1471-2164-13-620-S11.ZIP › R/calcCor.R]

calcCor <-
function(input, mc=FALSE, nc=8, meth="pearson") {
      if(!mc) {
              output = matrix(nrow=dim(input)[1], ncol=2 )              
              for (i in 1:dim(input)[1]) {
                  #nv <- get(rownames(input)[i], mirbaseMATURE)@matureName
                  nv <- toTable(mirbaseMATURE[rownames(input)[i]])[,"mature_name"]
                  if(length(which(nv[1]== rownames(e.mi))) != 0) output[i, 1] <- cor(e.mi[which(nv[1]== rownames(e.mi)),], input[i,], use = "all.obs", method = meth)
                  if(length(which(nv[2]== rownames(e.mi))) != 0) output[i, 2] <- cor(e.mi[which(nv[2]== rownames(e.mi)),], input[i,], use = "all.obs", method = meth)
                  if(i%%100 == 0 ) print(i)
              }
      }
      else { 
              registerDoMC(cores=nc)             
              output <- foreach(i = 1:dim(input)[1], .combine=rbind) %dopar% {
                  #nv <- get(rownames(input)[i], mirbaseMATURE)@matureName
                  cr=c(NA, NA);
                  nv <- toTable(mirbaseMATURE[rownames(input)[i]])[,"mature_name"]
                  if(length(which(nv[1]== rownames(e.mi))) != 0) cr[1] <- cor(e.mi[which(nv[1]== rownames(e.mi)),], input[i,], use = "all.obs", method = meth)
                  if(length(which(nv[2]== rownames(e.mi))) != 0) cr[2] <- cor(e.mi[which(nv[2]== rownames(e.mi)),], input[i,], use = "all.obs", method = meth)
                  if(i%%100 == 0 ) print(i)
                  return(cr)
              }                  
      }
      
      x11()
      hist(output[!is.na(output)], xlab="Correlation (412 mature miRNA)", main=sprintf("Row-by-row %s correlation density", meth), freq=FALSE, xlim=c(-1,1), col="lightblue")
      lines(density(output[!is.na(output)]), col="red")
      return(output)
}
