# Supplementary material for: MMpred: functional miRNA – mRNA interaction analyses by miRNA expression prediction
Source: BMC Genomics. 2012 Nov 14;13:620. doi: 10.1186/1471-2164-13-620 (PMC3562514; doi:10.1186/1471-2164-13-620)
Supplement: Additional file 11 — The R implementation of the presented method: MMpred. [file 1471-2164-13-620-S11.ZIP › R/doPred.R]

doPred <-
function(e.rma, fc, pval, weigth=TRUE, map=NULL, ArrayType="affy_hg_u133_plus_2") {
    #require(doMC)
    #require(mirbase.db)
    #require(biomaRt)

    if(is.null(map)) {      
        #Register multicore
          registerDoMC(cores=16)
    
        #Connect to Ensembl! BioMart
          print(sprintf("Connecting to Ensembl BioMart..."))
          ens <- useDataset("hsapiens_gene_ensembl",mart=useMart("ensembl"))
          #US ensembl mirror  
          #ens <- useDataset("hsapiens_gene_ensembl",mart=useMart("ENSEMBL_MART_ENSEMBL", host="uswest.ensembl.org",  path="/biomart/martservice" ,archive=FALSE ) )
          
          print(sprintf("Querying local miRBase..."))
        #Get all Ensembl! transcripts that codes human pre-miRNA by retriving context data from miRBase envirement
          all.tr = mget(get("hsa", revmap(mirbaseID2SPECIES)), mirbaseCONTEXT)[!is.na(mget(get("hsa", revmap(mirbaseID2SPECIES)), mirbaseCONTEXT))];
        
        #Enreach the data with information about matuire microRNA miRbase IDs (miR- and miR*-)
          #Prepare mapping table - much faster than querying SQL db many times
            o <- toTable(mirbaseMATURE[names(all.tr)])[,c("mirna_id", "mature_name")]
          #Reserve the memory for mapping
            miR <- matrix(ncol=2, nrow = length(all.tr))
          #Extend mapping matrix with mature miRNA IDs(miR and miR*)
            for(i in 1:length(all.tr))  {
                         if( sum( o$mirna_id %in% names(all.tr)[i] ) == 1 ) miR[i,] <- c(o$mature_name[o$mirna_id %in% names(all.tr)[i]], NA)
                         if( sum( o$mirna_id %in% names(all.tr)[i] ) == 2 ) miR[i,] <- o$mature_name[o$mirna_id %in% names(all.tr)[i]]
                         if( sum( o$mirna_id %in% names(all.tr)[i] ) == 0 ) miR[i,] <- c(NA, NA)
            }
        
  
          #Start querying Ensembl! BioMart for Affymetrix probesets ID measuring the expression of given transcripts
            map = foreach (i=1:length(all.tr), .combine=rbind) %dopar% {
              #Make sure there are any transcripts found at all
                if(sum(grepl("ENS.*", all.tr[[i]]@contextTranscriptID)) > 0) {
                    #Verbose output
                      print(sprintf("Mapping, %i / %i", i, length(all.tr)))
                    #retrive information from BioMart - most important: affy_huex_1_0_st_v2  and affy_hg_u133_plus_2
                      bm.out <- getBM(attributes = c("ensembl_gene_id", "ensembl_transcript_id", "affy_hg_u133_plus_2", "affy_huex_1_0_st_v2", "chromosome_name", "start_position", "end_position"), filters = "ensembl_transcript_id", values =  all.tr[[i]]@contextTranscriptID, mart = ens)
                    #Join BioMart output with the local miRbase information
                      return(cbind(names(all.tr[i]), all.tr[[i]]@contextOverlapSense[1:dim(bm.out )[1]], all.tr[[i]]@contextOverlapType[1:dim(bm.out )[1]], all.tr[[i]]@contextTranscriptSource[1:dim(bm.out )[1]] ,bm.out, miR[i,1], miR[i,2]) )
              }
          }
          
          #Give the data framce columns a more human-redalbe names
            names(map) <- c("mirbase_id", "strain", "overlap", "evidence", names(zz)[5:11], "miR", "miR*")
      } else {
          print(sprintf("Using local map:"))
          print(str(map))
      }
    
    print(sprintf("Filtering..."))
    map <- map[rowSums(is.na(map))==0, ]
    map <- map[map[,7]!="", ]
    map[,1] <- factor(map[,1])
    
    print(sprintf("Predicting..."))
    pseudo3  <- NULL
    for (rows in 1:nlevels(map[,1])) {
      tt = which(map[,1]==levels(map[,1])[rows])
      p=NULL;
      pseudo=1:ncol(e.rma);
      for(cols in 1:ncol(e.rma)) {
      tt.e=0
      tt.w=0
          for(j in 1:length(tt)) {
                # "+" "-"
              if (map[tt[j],2]=="+") sense = 1.2 else sense = 0.8
                # "exon"   "intron" "3UTR"   "5UTR"
              if (map[tt[j],3]=="intron") intron = 2 else intron = 0.8
                # [1] "HGNC_automatic_transcript" "HGNC_curated_transcript" "Vega_transcript" "Clone_based_vega_transcript" "Clone_based_ensembl_transcript"
              if (map[tt[j],4]=="HGNC_curated_transcript") evidence = 1.5 else evidence = 0.8

              row.exm = which(rownames(e.rma)==map[tt[j],7])
              tt.w[j]  = abs(fc[row.exm]) * (1-pval[row.exm]) *  sense *  intron * evidence;
              tt.e[j]  = e.rma[row.exm, cols]
              #p=c(p, map[tt[j],7])
          }
      if (weigth==TRUE) pseudo[cols] = mean(tt.w*tt.e) else pseudo[cols] = mean(tt.e)
      }
      print(sprintf("Calculating pseudoexpression for: %s [%i / %i]", levels(map[,1])[rows], rows, nlevels(map[,1])))
      pseudo3 <- rbind(pseudo3, pseudo)
    }

    rownames(pseudo3) <- levels(map[,1])
    colnames(pseudo3) <- 1:ncol(e.rma)
    
    return(pseudo3);
}
