# Supplementary material for: MMpred: functional miRNA – mRNA interaction analyses by miRNA expression prediction
Source: BMC Genomics. 2012 Nov 14;13:620. doi: 10.1186/1471-2164-13-620 (PMC3562514; doi:10.1186/1471-2164-13-620)
Supplement: Additional file 11 — The R implementation of the presented method: MMpred. [file 1471-2164-13-620-S11.ZIP › R/doPredLM.R]

doPredLM <-
function(e.m, model, map=NULL, ArrayType="affy_hg_u133_plus_2", e.mi=NULL) {

    #require(doMC)
    require(mirbase.db)
    require(biomaRt)
    

    if(is.null(map)) {      
        #Register multicore
          registerDoMC(cores=16)
    
        #Connect to Ensembl! BioMart
          print(sprintf("Connecting to Ensembl BioMart..."))
          ens <- useDataset("hsapiens_gene_ensembl",mart=useMart("ensembl"))
          #US ensembl mirror  
          #ens <- useDataset("hsapiens_gene_ensembl",mart=useMart("ENSEMBL_MART_ENSEMBL", host="uswest.ensembl.org",  path="/biomart/martservice" ,archive=FALSE ) )
          
          print(sprintf("Querying local miRBase..."))
        #Get all Ensembl! transcripts that codes human pre-miRNA by retriving context data from miRBase envirement
          all.tr = mget(get("hsa", revmap(mirbaseID2SPECIES)), mirbaseCONTEXT)[!is.na(mget(get("hsa", revmap(mirbaseID2SPECIES)), mirbaseCONTEXT))];
        
        #Enreach the data with information about matuire microRNA miRbase IDs (miR- and miR*-)
          #Prepare mapping table - much faster than querying SQL db many times
            o <- toTable(mirbaseMATURE[names(all.tr)])[,c("mirna_id", "mature_name")]
          #Reserve the memory for mapping
            miR <- matrix(ncol=2, nrow = length(all.tr))
          #Extend mapping matrix with mature miRNA IDs(miR and miR*)
            for(i in 1:length(all.tr))  {
                         if( sum( o$mirna_id %in% names(all.tr)[i] ) == 1 ) miR[i,] <- c(o$mature_name[o$mirna_id %in% names(all.tr)[i]], NA)
                         if( sum( o$mirna_id %in% names(all.tr)[i] ) == 2 ) miR[i,] <- o$mature_name[o$mirna_id %in% names(all.tr)[i]]
                         if( sum( o$mirna_id %in% names(all.tr)[i] ) == 0 ) miR[i,] <- c(NA, NA)
            }
        
  
          #Start querying Ensembl! BioMart for Affymetrix probesets ID measuring the expression of given transcripts
            map = foreach (i=1:length(all.tr), .combine=rbind) %dopar% {
              #Make sure there are any transcripts found at all
                if(sum(grepl("ENS.*", all.tr[[i]]@contextTranscriptID)) > 0) {
                    #Verbose output
                      print(sprintf("Mapping, %i / %i", i, length(all.tr)))
                    #retrive information from BioMart - most important: affy_huex_1_0_st_v2  and affy_hg_u133_plus_2
                      bm.out <- getBM(attributes = c("ensembl_gene_id", "ensembl_transcript_id", "affy_hg_u133_plus_2", "affy_huex_1_0_st_v2", "chromosome_name", "start_position", "end_position"), filters = "ensembl_transcript_id", values =  all.tr[[i]]@contextTranscriptID, mart = ens)
                    #Join BioMart output with the local miRbase information
                      return(cbind(names(all.tr[i]), all.tr[[i]]@contextOverlapSense[1:dim(bm.out )[1]], all.tr[[i]]@contextOverlapType[1:dim(bm.out )[1]], all.tr[[i]]@contextTranscriptSource[1:dim(bm.out )[1]] ,bm.out, miR[i,1], miR[i,2]) )
              }
          }
          
          #Give the data framce columns a more human-redalbe names
            names(map) <- c("mirbase_id", "strain", "overlap", "evidence", names(zz)[5:11], "miR", "miR*")
      } else {
          print(sprintf("Using local map:"))
          print(str(map))
      }
      
      
      print(sprintf("Filtering..."))
      #BIOLOGICAL KNOWLIDGE APPLICATION - outfilter ani-sense strains and non-intronic overlaps
        map <- map[which(map[,"strain"]=="+"),]
        map <- map[which(map[,"overlap"]=="intron"),]
      
      #Filter out NAs and empty AffiIDs for given array type        
      #Strict NA lookup
        #zz <- zz[rowSums(is.na(zz))==0, ]
      #Array Affy ID NA lookup
        map <- map[!is.na(map[,ArrayType]), ]
        map <- map[map[,ArrayType]!="", ]

      #Reduce the no of cores (Amdahl's law) not to exceed the no of arrays
      #if (dim(e.m)[2] > 16) {
      #    registerDoMC(cores=16)
      #    print(sprintf("Using %i cores", 16))
      #} else {
      #    registerDoMC(cores=dim(e.m)[2])
      #    print(sprintf("Using %i cores", dim(e.m)[2]))
      #}
      
        print(sprintf("Calculete model table:"))
      #Get Affy ID of host genes
        uAffIDs = (unique(map[,ArrayType]))
      #Filter input mRNA expression matrix to contain microRNA host genes expression only
        e.mf <- e.m[as.character(uAffIDs),]
      #Get unique Affy ID - Agi ID correlations from mapping  
        temp <- unique(map[,c(ArrayType, "miR")])
      #Restrict miR ID to the ones present in the model
        temp <- temp[(temp$miR %in% factor(model$xlevels$mir_name)),]
        #temp <- temp[(temp$miR %in% rownames(e.mi)),]
        #temp <- drop.levels(temp)
        
      #Calculete model table 
        independent2 = NULL
        for(n in 1:dim(e.mf)[2]) {
              ind_temp = matrix(ncol=5, nrow=dim(temp)[1])
              for(m in 1:dim(temp)[1]) {
                  a <- sum( (map[,ArrayType]==temp[m,ArrayType]) & (map[,"miR"]==temp[m,"miR"]) )
                  if (!is.null(e.mi)) {
                      e.miR <- e.mi[rownames(e.mi)==as.character(temp[m,"miR"]), n]
                  } else {
                      e.miR <- NA
                  }
                  ind_temp[m,] <- c( e.mf[rownames(e.mf) == temp[m,ArrayType], n], as.character(temp[m,"miR"]), a, n, e.miR)
                  if (m%%100 == 0) print(sprintf("Worker %i. Job: %i / %i", n, m, dim(temp)[1]))                            
              }
              independent2 <- rbind(independent2, ind_temp)
        }
      
        #Create data frame from model table
            input <- data.frame(e_m       = as.numeric( independent2[,1] ),
                                mir_name  =             independent2[,2]  ,
                                tr_no     = as.numeric( independent2[,3] ),
                                array_no  =             independent2[,4]  ,
                                e_mi      = as.numeric( independent2[,5] )
                                        )
         #BUILD NEW MODEL
            if (!is.null(e.mi)) {
                formula1 = e_mi ~ e_m * mir_name
                print(sprintf("Building new model, regression formula:"))
                print(formula1)
                lm(formula1, data=input)
            }
          #Do prediction with precalculated model
            print(sprintf("Predicting..."))
            pred1 <- predict(model, input, interval = "prediction")
            if (!is.null(e.mi)) {
                print(sprintf("Correlation coef: %f", cor(pred1[,1], input[,"e_mi"])))
                x11()
                plot(pred1[,1], input[,"e_mi"])
            }


            out <- matrix(nrow=nlevels(input$mir_name), ncol=nlevels(input$array_no))
            rownames(out) <- levels(input$mir_name)
            colnames(out) <- levels(input$array_no)
            for (j in 1:nlevels(input$array_no)) {                    
                 for (i in 1:nlevels(input$mir_name)){   
                     out[i,j] <- median( pred1[,1][ (input$array_no == j) & (input$mir_name == levels(input$mir_name)[i]) ] )             
                 }
              print(sprintf("Assembling pseudoexpression matrix for %i microarray", j));
             } 
            
            
            if (!is.null(e.mi)) {
                 corr1 <- vector("numeric", length=dim(out)[1])
                 for(i in 1:dim(out)[1]){
                    corr1[i] <- cor(e.mi.f[i,], out[i,])
                 }
                    x11()
                    hist(corr1)
                    save(model, file="NEW_MODEL.Rdata")
            }
            
            return (out)
}
