# Supplementary material for: MMpred: functional miRNA – mRNA interaction analyses by miRNA expression prediction
Source: BMC Genomics. 2012 Nov 14;13:620. doi: 10.1186/1471-2164-13-620 (PMC3562514; doi:10.1186/1471-2164-13-620)
Supplement: Additional file 11 — The R implementation of the presented method: MMpred. [file 1471-2164-13-620-S11.ZIP › R/GetHT.R]

GetHT <-
function(cutoff=0.8, targets=TRUE, corrM=temp,  ArrayType="affy_hg_u133_plus_2") {
                  require(hgu133plus2.db)
                  
                  if (targets)  {
                        genes <- which(corrM < -cutoff, arr.ind=T)
                  } else {
                        genes <- which(corrM > cutoff, arr.ind=T)
                  }

                  genes_n <- cbind(rownames(corrM)[genes[,1]], colnames(corrM)[genes[,2]], NA)
                  if (ArrayType =="affy_hg_u133_plus_2") {
                        genes_n[,3]  <- unlist(mget(genes_n[,2], hgu133plus2ENTREZID))                               
                  
                  } else {
                          require(biomaRt)
                          ens <- useDataset("hsapiens_gene_ensembl",mart=useMart("ensembl"))
                          gid <- getBM(attributes = c("hgnc_symbol", ArrayType), filters = ArrayType, values =  genes_n[,2], mart = ens, uniqueRows = TRUE, verbose = FALSE)
                          gid <-gid[gid[,1] !="",]
        
                          for(i in 1:length(genes_n[,2])) {
                            if (sum(gid[,2]==genes_n[i,2])>0) {
                               genes_n[i,3]  <-  gid[ gid[,2]==genes_n[i,2] ,1][1]
                               }
                          }
                  }
                  genes_n <- genes_n[!is.na(genes_n[,3]),]
                  genes_n <- genes_n[ genes_n[,1] %in% unique(genes_n[,1])[unlist(lapply(split(genes_n[,1],f=genes_n[,1]),length))>3], ]
                  genes_n <- genes_n[ genes_n[,3] %in% unique(genes_n[,3])[unlist(lapply(split(genes_n[,3],f=genes_n[,3]),length))>3], ]
                  genes_n <- cbind(genes_n, unlist(mget(genes_n[,2], hgu133plus2SYMBOL)) )
                  genes_n <- cbind(genes_n, unlist(mget(genes_n[,2], hgu133plus2GENENAME)) )

                  out <- unique(genes_n[,c(1,3,4,5)])
                  print("Predictions by miRNAtarget: ")
                    print(sort(unlist(lapply(split(out[,1],f=out[,1]),length)), decreasing=TRUE))
                  print("Predictions by target: ")
                    print(sort(unlist(lapply(split(out[,3],f=out[,3]),length)), decreasing=TRUE))
                out <- cbind(out, 0)
                for(i in 1:dim(out)[1]) {
                    out[i, 5] <-  sum(genes_n[,1]==out[i,1] & genes_n[,3]==out[i,2])
                 }
                 out <- data.frame(out, row.names=1:nrow(out))[order(as.numeric(out[,5]), decreasing=TRUE),]
                 names(out) <- c("miR", "EntrezID", "Gene", "Name", "Score")
                 return(out)
              }
