# Supplementary material for: MMpred: functional miRNA – mRNA interaction analyses by miRNA expression prediction
Source: BMC Genomics. 2012 Nov 14;13:620. doi: 10.1186/1471-2164-13-620 (PMC3562514; doi:10.1186/1471-2164-13-620)
Supplement: Additional file 11 — The R implementation of the presented method: MMpred. [file 1471-2164-13-620-S11.ZIP › R/gMMpred.R]

gMMpred <-
function()   {
	
	
	w = gwindow("Clustering") #inisialize graphics
	size(w) <- c(1200,1000)
	svalue(w) <- "Pipeline";
	#panel area
	g = glayout(cont=NULL) #drawing area
	gg = gimage()
	
	#controles section
	g[1,1]  <- (in1 <- gframe(text = "Messanger RNA expression matrix:", markup = FALSE, pos = 0, horizontal=TRUE, container = NULL))
	g[2,1]  <- grab1 <- gvarbrowser(handler = NULL, cont=TRUE, action=NULL, container = in1)
	
	g[3,1] <- (in2 <- gframe(text = "Messanger experiment description vector:", markup = FALSE, pos = 0, horizontal=TRUE, container = NULL))
	g[4,1]  <- grab2 <- gvarbrowser(handler = NULL, cont=TRUE, action=NULL, container = in2)
	
	g[5,1]  <- (in3 <- gframe(text = "Affy file:", markup = FALSE, pos = 0, horizontal=TRUE, container = NULL))
	g[6,1]  <- lbl1 <- glabel(getwd(), container = in3)
	g[7,1]  <- gbutton(text = "Select...", border=TRUE, handler = function(h,...) {svalue(lbl1) <- gfile(type="selectdir")}, container = in3)
	
	g[8,1]  <- (in4 <- gframe(text = "Output report:", markup = FALSE, pos = 0, horizontal=TRUE, container = NULL))
	g[9,1]  <- lbl2 <- glabel(getwd(), container = in4)
	g[10,1] <- gbutton(text = "Select...", border=TRUE, handler = function(h,...) {svalue(lbl2) <- gfile(type="selectdir")}, container = in4)
	
	g[11,1] <- (in4name = gframe(text = "Output report:", markup = FALSE, pos = 0, horizontal=TRUE, container = NULL))
	g[12,1] <- lbl3 <- gedit(sprintf("REPORT_%s.html", format(Sys.time(), "%a-%d-%m-%Y_%H-%M-%S")), container = in4name)
	
	g[13,1] <- (in5 <- gframe(text = "Parameeters:", markup = FALSE, pos = 0, horizontal=TRUE, container = NULL))
	g[14,1] <- par1 <- gradio(c("t-test", "ANOVA"), selected = 1, horizontal = FALSE, action = NULL, container = in5)
	g[15,1] <- par2 <- gradio(c("Load model", "DO NOT load model"), selected = 1, horizontal = FALSE, action = NULL, container = in5)
	g[16,1] <- par3 <- gradio(c("Load RAW", "Use expression matrix"), selected = 1, horizontal = FALSE, action = NULL, container = in5)
	
	g[17,1] <- (in6 <- gframe(text = "Entrez terms to be tested for overrepresentation: ", markup = FALSE, pos = 0, horizontal=TRUE, container = NULL))
	g[18,1] <- (in_t <- gedit("inflammation;apoptosis;necrosis", container = in6))
	
	g[19,1] <- (run <- gframe(text = "Parameeters:", markup = FALSE, pos = 0, horizontal=TRUE, container = NULL))
	g[20,1] <- gbutton(text = "RUN", border=TRUE, handler = function(h,...) {
				
				print(svalue(grab1))
				print(svalue(grab2))
				
				e.in <- try(get(as.character(svalue(grab1))), silent=TRUE)
				if ( class(e.in)=="try-error") e.in <- NULL
				print(summary(e.in))
				vec <- try(get(as.character(svalue(grab2))))
				if ( class(vec)=="try-error") vec <- NULL
				print(vec)
				if(svalue(par1)=="ANOVA")       {ANOVA=TRUE}    else {ANOVA=FALSE}
				if(svalue(par2)=="Load model")  {RELOAD=TRUE}   else {RELOAD=FALSE}
				if(svalue(par3)=="Load RAW")    {READ_RAW=TRUE} else {READ_RAW=FALSE}
				
				RAW_dir  <-  svalue(lbl1)
				HTML_dir <-  svalue(lbl2)
				HTML_file <- svalue(lbl3)
				
				TERMS <- strsplit(svalue(in_t), ";")
				
				
				params <- list( n="Parameters",
						e.in=colnames(e.in),
						description=vec,
						ANOVA=ANOVA, READ_RAW=READ_RAW, RELOAD=RELOAD,
						RAW_DIR  = RAW_dir,
						HTML_dir = HTML_dir,
						HTML_file= HTML_file,
						TERMS    = TERMS)
				if( gconfirm(params, title="Confirm")) {
					OUTPUT <<- MMpred(e.in=e.in,
							description=vec,
							ANOVA=ANOVA, READ_RAW=READ_RAW, RELOAD=RELOAD,
							RAW_DIR  = RAW_dir,
							HTML_dir = HTML_dir,
							HTML_file= HTML_file,
							TERMS    = TERMS )
					setwd(HTML_dir)
					gcm[] <- dir(".","GRAPH.+.png")
				}
				
			}, container = run)
	
	g[21,1] <- (ims <- gframe(text = "Output immages:", markup = FALSE, pos = 0, horizontal=TRUE, container = NULL))
	g[22,1] <- gcm <- gcombobox(NULL, selected = 1, editable = FALSE, coerce.with=NULL, handler = function(h,...){svalue(gg) <- (svalue(h$obj));}, action = NULL, container = ims)
	
	gp = gpanedgroup(widget1=g, widget2=gg, horizontal = TRUE, container = w) #add panel area and drawing areaiinto proper container
	
	return(0)
}
