# Supplementary material for: MMpred: functional miRNA – mRNA interaction analyses by miRNA expression prediction
Source: BMC Genomics. 2012 Nov 14;13:620. doi: 10.1186/1471-2164-13-620 (PMC3562514; doi:10.1186/1471-2164-13-620)
Supplement: Additional file 11 — The R implementation of the presented method: MMpred. [file 1471-2164-13-620-S11.ZIP › R/MMpred.R]

MMpred <-
function(e.in=NULL, description=c(rep(1, 6), rep(2, 6)), ANOVA=FALSE, READ_RAW=FALSE, RELOAD=FALSE, RAW_DIR="./RAW_Affy_data", HTML_dir=getwd(), HTML_file=sprintf("REPORT_%s.html", format(Sys.time(), "%a-%d-%m-%Y_%H-%M-%S")), TERMS=c("inflammation", "apoptosis", "necrosis"), CORR_CUTOFF=0.8 ) {

	if( !exists('mart_map') ) 		 { data('mart_map', package='MMpred') }
	if( !exists('model_140x260_t') ) { data('model_140x260_t', package='MMpred') }
	
	
	#HTML OUTPUT INITIALIZATION
	#variable output file name - for production envirement
	HTML_out <- file.path(HTML_dir, HTML_file)
	#TODO:
		header = readLines("/Volumes/data/ThePipeline/html/headerfile.html")
		footer = readLines("/Volumes/data/ThePipeline/html/footerfile.html")
	cat(paste(header, collapse = "\n"), file = HTML_out, append = FALSE)
	HTMLCSS(file = HTML_out)
	#Title of the report
	HTML(as.title(sprintf("Report of miRNA-mRNA interactions for %s arrays. [generated on %s]", "all", Sys.time())), append = TRUE, file = HTML_out)
	HTMLhr(file = HTML_out)
	
	#FLOW CONTROL ARGUMENTS (ALLWAYS IN CAPITAL)
	#ANOVA     = FALSE
	#READ_RAW  = FALSE
	#RELOAD    = FALSE
	
	#LOADING PRECALCULATED DATA

	
	#LOADING FROM AFFYMETRIX RWA DATA
	#description <- (c(rep(1, 6), rep(2, 6)))
	if (READ_RAW) {
		raw_data <- ReadAffy(celfile.path=RAW_DIR);
		e.in <- exprs( rma( raw_data, normalize=TRUE ) )
		assign("e.in", e.in, envir = .GlobalEnv, inherits = TRUE) 
		rm(raw_data)
	}
	
	graphics.off()
	
	#CALCULATES p-value (TTEST OR ANOVA) AND p-value CUTOFF(RANDOMALIZED TTEST OR ANOVA) FOR INPOT DATA
	
	if (ANOVA) {
		t.in <- myANOVA(e.in, description)
	} else {
		t.in <- myTtest(e.in, description)
	}
	HTML(sprintf("Statistical testing for messenger RNA arrays: %i genes found significantly up-/down-regulated. Details: <input id=\"my_button1\" type=\"button\" value=\"SHOW\" onclick = \"ShowHide('my_div1', 'my_button1');\" />", nrow(t.in$ef)), file = HTML_out)
	cat(paste("<div id=\"my_div1\" class=\"hidden\">", collapse = "\n"), file = HTML_out, append = TRUE)
	HTML((data.frame(ArrayFile=colnames(e.in), FunctionalGroup=description)), file = HTML_out)
	e <- try( mySVD(e.in) )
	if( (class(e) == "try-error") ) print ("------>NO SVD INPUT") else {
		HTML("Principal Component Analyses:", file = HTML_out)
		HTMLplot(Width = 1024, Height = 768, file = HTML_out, GraphDirectory = HTML_dir)
		Sys.sleep(1)
	}
	dev.set(max(dev.list())-2)
	HTML("Heatmap for top 50 geneses from statistical analyses (ordered by p-value):", file = HTML_out)
	HTMLplot(Width = 1024, Height = 768, file = HTML_out, GraphDirectory = HTML_dir)
	Sys.sleep(1)
	dev.set(max(dev.list())-1)
	HTML("Volcano plot with for auto cut-off calculation audit (cut-off shown with red line):", , file = HTML_out)
	HTMLplot(Width = 1024, Height = 768, file = HTML_out, GraphDirectory = HTML_dir)
	Sys.sleep(1)
	cat(paste("</div>", collapse = "\n"), file = HTML_out, append = TRUE)
	HTMLhr(file = HTML_out)
	
	
	#PREDICT microRNA EXPRESSION USING SCALING FUNCTION BASED PREDICTOR
	e.mi1 <- doPred(e.in, t.in$fc, t.in$pval, map=mart_map, ArrayType="affy_hg_u133_plus_2")
	#PREDICT microRNA EXPRESSION USING LINIAR MODEL BASED PREDICTOR
	e.mi2 <- doPredLM(e.in, model_140x260_t, map=mart_map, ArrayType="affy_hg_u133_plus_2", e.mi=NULL)
	
	#CALCULATES p-value (TTEST OR ANOVA) AND p-value CUTOFF(RANDOMALIZED TTEST OR ANOVA) FOR PREDICTED DATA I          
	
	if (ANOVA) {
		t.mi1 <- myANOVA(e.mi1, description)
	} else {
		t.mi1 <- myTtest(e.mi1, description)
	}
	HTML(sprintf("Statistical testing for microRNA prediction method I - scaling function: %i genes found significantly up-/down-regulated. Details: <input id=\"my_button2\" type=\"button\" value=\"SHOW\" onclick = \"ShowHide('my_div2', 'my_button2');\" />", nrow(t.mi1$ef)), file = HTML_out)
	cat(paste("<div id=\"my_div2\" class=\"hidden\">", collapse = "\n"), file = HTML_out, append = TRUE)
	e <- try( mySVD(e.mi1) )
	if( (class(e) == "try-error") ) print ("------>NO SVD PRED1") else {
		HTML("Principal Component Analysis:", file = HTML_out)
		HTMLplot(Width = 1024, Height = 768, file = HTML_out, GraphDirectory = HTML_dir)
		Sys.sleep(1)
	}
	dev.set(max(dev.list())-2)
	HTML("Heatmap for top 50 geneses from statistical analyses (ordered by p-value):", file = HTML_out)
	HTMLplot(Width = 1024, Height = 768, file = HTML_out, GraphDirectory = HTML_dir)
	Sys.sleep(1)
	dev.set(max(dev.list())-1)
	HTML("Volcano plot with for auto cut-off calculation audit (cut-off shown with red line):", file = HTML_out)
	HTMLplot(Width = 1024, Height = 768, file = HTML_out, GraphDirectory = HTML_dir)
	Sys.sleep(1)
	cat(paste("</div>", collapse = "\n"), file = HTML_out, append = TRUE)
	HTMLhr(file = HTML_out)
	
	#CALCULATES p-value (TTEST OR ANOVA) AND p-value CUTOFF(RANDOMALIZED TTEST OR ANOVA) FOR PREDICTED DATA II
	if (ANOVA) {
		t.mi2 <- myANOVA(e.mi2, description)
	} else {
		t.mi2 <- myTtest(e.mi2, description)
	}
	HTML(sprintf("Statistical testing for microRNA prediction method II - linear modelling: %i genes found significantly up-/down-regulated. Details: <input id=\"my_button3\" type=\"button\" value=\"SHOW\" onclick = \"ShowHide('my_div3', 'my_button3');\" />", nrow(t.mi2$ef)), file = HTML_out)
	cat(paste("<div id=\"my_div3\" class=\"hidden\">", collapse = "\n"), file = HTML_out, append = TRUE)
	
	e <- try( mySVD(e.mi2) )
	if( (class(e) == "try-error") ) print ("------>NO SVD PRED2") else {
		HTML("Principal Component Analysis:", file = HTML_out)
		HTMLplot(Width = 1024, Height = 768, file = HTML_out, GraphDirectory = HTML_dir)
		Sys.sleep(1)
	}
	dev.set(max(dev.list())-2)
	HTML("Heatmap for top 50 geneses from statistical analyses (ordered by p-value):", file = HTML_out)
	HTMLplot(Width = 1024, Height = 768, file = HTML_out, GraphDirectory = HTML_dir)
	Sys.sleep(1)
	dev.set(max(dev.list())-1)
	HTML("Volcano plot with for auto cut-off calculation audit (cut-off shown with red line):", file = HTML_out)
	HTMLplot(Width = 1024, Height = 768, file = HTML_out, GraphDirectory = HTML_dir)
	Sys.sleep(1)
	cat(paste("</div>", collapse = "\n"), file = HTML_out, append = TRUE)
	HTMLhr(file = HTML_out)
	
	#Consensus for miRNA predictiom methods
	e.mi <- rbind(t.mi1$ef, t.mi2$ef)
	
	#Correlate all significant differentialy expressed mRNA vs miRNA
	e.mt <- t(t.in$ef)
	e.mit <- t(e.mi)
	system.time(
			corM <<- cor(e.mit, e.mt)
	)
	#PLOT HISTOGRAM OF ANTI-CORRELATIONS
	HTML(sprintf("Mean anti-correlation detected between mRNA and miRNA = %f. Details: <input id=\"my_button4\" type=\"button\" value=\"SHOW\" onclick = \"ShowHide('my_div4', 'my_button4');\" />", mean(corM[corM < 0]) ), file = HTML_out)
	cat(paste("<div id=\"my_div4\" class=\"hidden\">", collapse = "\n"), file = HTML_out, append = TRUE)  
	HTML("Histogram of most anti-correlated miRNA-mRNA pairs - potential miRNA-target interactions:", file = HTML_out)
	hist(corM[corM < 0], xlab="Pearson's correlation coefficient", main="Correlation between microRNA and miRna", freq=FALSE, xlim=c(-1,0), col="lightblue")
	lines(density(corM[corM < 0]), col="red")
	HTMLplot(Width = 1024, Height = 768, file = HTML_out, GraphDirectory = HTML_dir)
	Sys.sleep(1)
	cat(paste("</div>", collapse = "\n"), file = HTML_out, append = TRUE)
	HTMLhr(file = HTML_out)
	
	#ANNOTATE THE TARGETS ABOVE GIVEN CUTOFF          
	targets <- GetHT(cutoff=CORR_CUTOFF, targets=TRUE, corrM=corM,  ArrayType="affy_hg_u133_plus_2")
	
	#PRINT A TABLE for microRAN                      
	mir_count =  sort(unlist(lapply(split(targets[,1],f=targets[,1]),length)), decreasing=TRUE)
	HTML(sprintf("Total number of %i miRNAs are predicted to have significantly up-/down-regulated targets. Expend: <input id=\"my_buttonF1\" type=\"button\" value=\"SHOW\" onclick = \"ShowHide('my_divF1', 'my_buttonF1');\" />", length(mir_count)) , file = HTML_out)
	cat(paste("<div id=\"my_divF1\" class=\"hidden\">", collapse = "\n"), file = HTML_out, append = TRUE)
	HTML(data.frame( microRNA=names(mir_count), NoSuppresedGenes=mir_count,  row.names=1:length(mir_count)  ), file = HTML_out) 
	cat(paste("</div>", collapse = "\n"), file = HTML_out, append = TRUE)
	HTMLhr(file = HTML_out)
	
	#PRINT A TABLE for genes
	gene_count = sort(unlist(lapply(split(targets[,3],f=targets[,3]),length)), decreasing=TRUE)
	name_count = sort(unlist(lapply(split(targets[,4],f=targets[,4]),length)), decreasing=TRUE)    
	HTML(sprintf("Total number of %i genes are predicted to be under differential miRNA repression. Expend: <input id=\"my_buttonF2\" type=\"button\" value=\"SHOW\" onclick = \"ShowHide('my_divF2', 'my_buttonF2');\" />", length(gene_count)) , file = HTML_out)
	cat(paste("<div id=\"my_divF2\" class=\"hidden\">", collapse = "\n"), file = HTML_out, append = TRUE)
	HTML(data.frame( GenSymbols=names(gene_count), GeneName=names(name_count), NoTargetingMicroRNA=name_count,  row.names=1:length(gene_count)  ), file = HTML_out)
	cat(paste("</div>", collapse = "\n"), file = HTML_out, append = TRUE)
	HTMLhr(file = HTML_out)
	
	#PRINT A TABLE for ALL
	HTML(sprintf("Total number of miRNA-mRNA %i interactions for given cut-off. Press for ALL: <input id=\"my_buttonF3\" type=\"button\" value=\"SHOW\" onclick = \"ShowHide('my_divF3', 'my_buttonF3');\" />", nrow(targets)) , file = HTML_out)
	cat(paste("<div id=\"my_divF3\" class=\"hidden\">", collapse = "\n"), file = HTML_out, append = TRUE)
	HTML(data.frame( targets ), file = HTML_out)
	cat(paste("</div>", collapse = "\n"), file = HTML_out, append = TRUE)
	HTMLhr(file = HTML_out)
	
	
	
	myGO(targets=targets, t.in=t.in, HTML_dir=HTML_dir, HTML_out=HTML_out, NEW=FALSE, TERMS=TERMS)
	cat(paste(footer, collapse = "\n"), file = HTML_out, append = TRUE)
	
	system(sprintf("firefox %s &", HTML_out))
	
	return(list(targets=targets, ttest=t.in))
	
}
