# Supplementary material for: MMpred: functional miRNA – mRNA interaction analyses by miRNA expression prediction
Source: BMC Genomics. 2012 Nov 14;13:620. doi: 10.1186/1471-2164-13-620 (PMC3562514; doi:10.1186/1471-2164-13-620)
Supplement: Additional file 11 — The R implementation of the presented method: MMpred. [file 1471-2164-13-620-S11.ZIP › R/myANOVAmc.R]

myANOVAmc <-
function(e.in, description) {
    library(fields)

    if ( !is.null(ncol(description))  ) {

        anova.df <- data.frame(apply(description, 2, factor), x="Na")  #builf data frame from factor F1 for ANOVA
        description <- as.numeric(factor(description[,1]))
        #anova.df <- data.frame(F1=factor(description), x="Na")
    } else {
         anova.df <- data.frame(factor(description), x="Na")
         description <- as.numeric(factor(description))
    }

    form <-as.formula( paste("x ~", paste(colnames(anova.df)[-ncol(anova.df)], collapse="+")) )

    anova.3F <- function(v)	{           #my ANOVA function
    		anova.df$x = v
    		return(anova(aov(form, anova.df))$Pr)
    }

    ANOVA.pval <- foreach( x=iter(e.in, by="row"), .combine=cbind ) %dopar%  {
        anova.3F(as.vector(x))
    }
    t.pval.1 = ANOVA.pval[1,]       #extracting p-value

    #genes <- getSYMBOL( rownames ( setA ) , "hgu133plus2" )

    x11()                                      #HCA: heatmaps, dendrograms...
    colvec=rainbow(length(unique(description)))[as.numeric(description)]
    heatmap( e.in[ order( t.pval.1 ), ][1:50,], main = "Heatmap, top50 p-val", ColSideColors=colvec) #cexCol=0.4

    #Random smple vector for volcano
      r <- sample(1:length(colnames(e.in)))
    #Volcano plot preparatonn
        ANOVA.pval.r <- foreach( x=iter(e.in[,r], by="row"), .combine=cbind ) %dopar%  {
            anova.3F(as.vector(x))
        }
        t.pval.1.r <- ANOVA.pval.r[1,]
        #Fold change calculation
        fc.1 <- foreach( x=iter(e.in, by="row"), .combine=c ) %dopar%  {
            median(x[description==1]) - median(x[description!=1])
        }
        #randomized fold change calculation
        fc.1.r <- foreach( x=iter(e.in[,r], by="row"), .combine=c ) %dopar%  {
            median(x[description==1]) - median(x[description!=1])
        }

        #Volcano ploting
        x11()
        plot( fc.1, t.pval.1, main = toString("Volcano plot"), log = "y", xlab = "M (log2 fold change)", pch = "*", col = "blue", xlim = range(fc.1), ylim = rev(range(t.pval.1)) )
        points( fc.1.r, t.pval.1.r, type = "p", pch = "*", col = "red" )
        yline(min(t.pval.1.r), col="red")

        return( list(ef = e.in[ (t.pval.1 < min(t.pval.1.r)), ], pval=t.pval.1, fc=fc.1) )
}
