# Supplementary material for: MMpred: functional miRNA – mRNA interaction analyses by miRNA expression prediction
Source: BMC Genomics. 2012 Nov 14;13:620. doi: 10.1186/1471-2164-13-620 (PMC3562514; doi:10.1186/1471-2164-13-620)
Supplement: Additional file 11 — The R implementation of the presented method: MMpred. [file 1471-2164-13-620-S11.ZIP › R/myGO.R]

myGO <-
function(targets, t.in, HTML_dir=getwd(), HTML_out="OUT_GO_F.html", NEW=TRUE, TERMS=NULL) {


  require(GeneAnswers)

              if(NEW) {
                  header = readLines("./html/headerfile.html")
                  footer = readLines("./html/footerfile.html")
                  cat(paste(header, collapse = "\n"), file = HTML_out, append = FALSE)
                  HTMLCSS(file = HTML_out)
                  #Title of the report
                  HTML(as.title(sprintf("Report of miRNA-mRNA interactions for %s arrays. [generated on %s]", "all", Sys.time())), append = TRUE, file = HTML_out)
                  HTMLhr(file = HTML_out)
              }

  GeneID <- unlist(mget(rownames(t.in$ef), hgu133plus2ENTREZID))
  GeneID <- GeneID[!is.na(GeneID)]
  GeneID <- GeneID[GeneID %in% unique(as.character(targets$EntrezID))]
  inputExp <- data.frame( GeneID, t.in$ef[names(GeneID), ] )
  inputM <- data.frame( Symbol = GeneID, foldChange=t.in$fc[names(GeneID)], pValue=t.in$pval[names(GeneID)])

  #GENE ONTOLOGY
  HTML("Gene Ontology - Biological Process [Details: <input id=\"my_buttonGO\" type=\"button\" value=\"HIDE\" onclick = \"ShowHide('my_divGO', 'my_buttonGO');\" />]", file = HTML_out)
  cat(paste("<div id=\"my_divGO\" class=\"visible\">", collapse = "\n"), file = HTML_out, append = TRUE)

  GO  <- geneAnswersBuilder(inputM, 'org.Hs.eg.db', categoryType='GO.BP', testType='hyperG', geneExpressionProfile=inputExp)
  GOr <- geneAnswersReadable(GO)

  HTML(GOr@enrichmentInfo, file = HTML_out)
  geneAnswersChartPlots(GOr, chartType='pieChart')
  HTMLplot(Width = 1024, Height = 768, file = HTML_out, GraphDirectory = HTML_dir)
  Sys.sleep(1)
  geneAnswersChartPlots(GOr, chartType='barPlot')
  HTMLplot(Width = 1024, Height = 768, file = HTML_out, GraphDirectory = HTML_dir)
  Sys.sleep(1)
  try( geneAnswersConceptNet(GOr, colorValueColumn='foldChange', centroidSize='pvalue', output='fixed') )
  HTMLplot(Width = 1024, Height = 768, file = HTML_out, GraphDirectory = HTML_dir)
  Sys.sleep(1)
  geneAnswersHeatmap(GO, catTerm=TRUE, geneSymbol=TRUE)
  HTMLplot(Width = 1024, Height = 768, file = HTML_out, GraphDirectory = HTML_dir)
  Sys.sleep(1)
  geneAnswersHeatmap(GO, catTerm=TRUE, geneSymbol=TRUE, standardize.data=FALSE, colorMap.data="GBR", colorBar=TRUE)
    cat(paste("<div style=\"display:inline;\">", collapse = "\n"), file = HTML_out, append = TRUE)
    HTMLplot(Width = 1024, Height = 768, file = HTML_out, GraphDirectory = HTML_dir)
    dev.set(max(dev.list()))
    Sys.sleep(1)
    HTMLplot(Width = 200, Height = 768, file = HTML_out, GraphDirectory = HTML_dir)
    cat(paste("</div>", collapse = "\n"), file = HTML_out, append = TRUE)
  cat(paste("</div>", collapse = "\n"), file = HTML_out, append = TRUE)
  HTMLhr(file = HTML_out)

  #GENE ONTOLOGY LEVEL2
  HTML("Gene Ontology - Biological Process, level II [Details: <input id=\"my_buttonGO2\" type=\"button\" value=\"SHOW\" onclick = \"ShowHide('my_divGO2', 'my_buttonGO2');\" />]", file = HTML_out)
  cat(paste("<div id=\"my_divGO2\" class=\"hidden\">", collapse = "\n"), file = HTML_out, append = TRUE)

  GO2 <- geneAnswersBuilder(inputM, 'org.Hs.eg.db', categoryType='GO.BP', testType='hyperG', geneExpressionProfile=inputExp, level=2, verbose=FALSE)
  GO2r <- geneAnswersReadable(GO2)

  HTML(GO2r@enrichmentInfo, file = HTML_out)
  geneAnswersChartPlots(GO2r, chartType='pieChart')
  HTMLplot(Width = 1024, Height = 768, file = HTML_out, GraphDirectory = HTML_dir)
  Sys.sleep(1)
  geneAnswersChartPlots(GO2r, chartType='barPlot')
  HTMLplot(Width = 1024, Height = 768, file = HTML_out, GraphDirectory = HTML_dir)
  Sys.sleep(1)
  try( geneAnswersConceptNet(GO2r, colorValueColumn='foldChange', centroidSize='pvalue', output='fixed') )
  HTMLplot(Width = 1024, Height = 768, file = HTML_out, GraphDirectory = HTML_dir)
  Sys.sleep(1)
  geneAnswersHeatmap(GO2, catTerm=TRUE, geneSymbol=TRUE)
  HTMLplot(Width = 1024, Height = 768, file = HTML_out, GraphDirectory = HTML_dir)
  Sys.sleep(1)
  geneAnswersHeatmap(GO2, catTerm=TRUE, geneSymbol=TRUE, standardize.data=FALSE, colorMap.data="GBR", colorBar=TRUE)
    cat(paste("<div style=\"display:inline;\">", collapse = "\n"), file = HTML_out, append = TRUE)
    HTMLplot(Width = 1024, Height = 768, file = HTML_out, GraphDirectory = HTML_dir)
    dev.set(max(dev.list()))
    Sys.sleep(1)
    HTMLplot(Width = 200, Height = 768, file = HTML_out, GraphDirectory = HTML_dir)
    cat(paste("</div>", collapse = "\n"), file = HTML_out, append = TRUE)
  cat(paste("</div>", collapse = "\n"), file = HTML_out, append = TRUE)
  HTMLhr(file = HTML_out)

  #KERG PATHWAYS
  HTML("KEGG pathways [Details: <input id=\"my_buttonKEGG\" type=\"button\" value=\"HIDE\" onclick = \"ShowHide('my_divKEGG', 'my_buttonKEGG');\" />]", file = HTML_out)
  cat(paste("<div id=\"my_divKEGG\" class=\"visible\">", collapse = "\n"), file = HTML_out, append = TRUE)

  KEGG <- geneAnswersBuilder(inputM, 'org.Hs.eg.db', categoryType='KEGG', testType='hyperG', pvalueT=0.1, geneExpressionProfile=inputExp, verbose=FALSE)
  KEGGr <- geneAnswersReadable(KEGG)

  HTML(KEGGr@enrichmentInfo, file = HTML_out)
  geneAnswersChartPlots(KEGGr, chartType='pieChart')
  HTMLplot(Width = 1024, Height = 768, file = HTML_out, GraphDirectory = HTML_dir)
  Sys.sleep(1)
  geneAnswersChartPlots(KEGGr, chartType='barPlot')
  HTMLplot(Width = 1024, Height = 768, file = HTML_out, GraphDirectory = HTML_dir)
  Sys.sleep(1)
  e <- try( geneAnswersConceptNet(KEGGr, colorValueColumn='foldChange', centroidSize='pvalue', output='fixed') )
  if( (class(e) == "try-error") ) print ("------>NO INTERACTION MAP FOR KEGG") else HTMLplot(Width = 1024, Height = 768, file = HTML_out, GraphDirectory = HTML_dir)
  Sys.sleep(1)
  geneAnswersHeatmap(KEGG, catTerm=TRUE, geneSymbol=TRUE)
  HTMLplot(Width = 1024, Height = 768, file = HTML_out, GraphDirectory = HTML_dir)
  Sys.sleep(1)
  geneAnswersHeatmap(KEGG, catTerm=TRUE, geneSymbol=TRUE, standardize.data=FALSE, colorMap.data="GBR", colorBar=TRUE)
    cat(paste("<div style=\"display:inline;\">", collapse = "\n"), file = HTML_out, append = TRUE)
    HTMLplot(Width = 1024, Height = 768, file = HTML_out, GraphDirectory = HTML_dir)
    dev.set(max(dev.list()))
    Sys.sleep(1)
    HTMLplot(Width = 200, Height = 768, file = HTML_out, GraphDirectory = HTML_dir)
    cat(paste("</div>", collapse = "\n"), file = HTML_out, append = TRUE)
  cat(paste("</div>", collapse = "\n"), file = HTML_out, append = TRUE)
  HTMLhr(file = HTML_out)

  #DOLite desease terms
  HTML("Disease Ontology Lite terms [Details: <input id=\"my_buttonDOL\" type=\"button\" value=\"HIDE\" onclick = \"ShowHide('my_divDOL', 'my_buttonDOL');\" />]", file = HTML_out)
  cat(paste("<div id=\"my_divDOL\" class=\"visible\">", collapse = "\n"), file = HTML_out, append = TRUE)

  DOL <- geneAnswersBuilder(inputM, 'org.Hs.eg.db', categoryType='DOLite', testType='hyperG', pvalueT=0.1, geneExpressionProfile=inputExp, verbose=FALSE)
  DOLr <- geneAnswersReadable(DOL)

  HTML(DOLr@enrichmentInfo, file = HTML_out)
  geneAnswersChartPlots(DOLr, chartType='pieChart')
  HTMLplot(Width = 1024, Height = 768, file = HTML_out, GraphDirectory = HTML_dir)
  Sys.sleep(1)
  geneAnswersChartPlots(DOLr, chartType='barPlot')
  HTMLplot(Width = 1024, Height = 768, file = HTML_out, GraphDirectory = HTML_dir)
  Sys.sleep(1)
  try( geneAnswersConceptNet(DOLr, colorValueColumn='foldChange', centroidSize='pvalue', output='fixed') )
  HTMLplot(Width = 1024, Height = 768, file = HTML_out, GraphDirectory = HTML_dir)
  Sys.sleep(1)
  geneAnswersHeatmap(DOL, catTerm=TRUE, geneSymbol=TRUE)
  HTMLplot(Width = 1024, Height = 768, file = HTML_out, GraphDirectory = HTML_dir)
  Sys.sleep(1)
  geneAnswersHeatmap(DOL, catTerm=TRUE, geneSymbol=TRUE, standardize.data=FALSE, colorMap.data="GBR", colorBar=TRUE)
    cat(paste("<div style=\"display:inline;\">", collapse = "\n"), file = HTML_out, append = TRUE)
    HTMLplot(Width = 1024, Height = 768, file = HTML_out, GraphDirectory = HTML_dir)
    dev.set(max(dev.list()))
    Sys.sleep(1)
    HTMLplot(Width = 200, Height = 768, file = HTML_out, GraphDirectory = HTML_dir)
    cat(paste("</div>", collapse = "\n"), file = HTML_out, append = TRUE)
  cat(paste("</div>", collapse = "\n"), file = HTML_out, append = TRUE)
  HTMLhr(file = HTML_out)


  #USER DEFINED TERMS
  if (!is.null(TERMS)) {
    e <- try( {
      keywordsList <- as.list(TERMS)
      names(keywordsList) <- TERMS
      entrezIDList <- searchEntrez(keywordsList)

      HTML(sprintf("USER DEFINED THERMS: %s [Details: <input id=\"my_buttonQ\" type=\"button\" value=\"HIDE\" onclick = \"ShowHide('my_divQ', 'my_buttonQ');\" />]", toString(unlist(keywordsList)) ), file = HTML_out)
      cat(paste("<div id=\"my_divQ\" class=\"visible\">", collapse = "\n"), file = HTML_out, append = TRUE)


      Q <- geneAnswersBuilder(inputM, entrezIDList, testType='hyperG', totalGeneNumber = 45384, pvalueT=0.1, geneExpressionProfile=inputExp, verbose=FALSE)
      Q <- setAnnLib(Q, 'org.Hs.eg.db')
      Qr <- geneAnswersReadable(Q, catTerm=FALSE)

      HTML(Q@enrichmentInfo, file = HTML_out)
      geneAnswersChartPlots(Qr, chartType='barPlot')
      HTMLplot(Width = 1024, Height = 768, file = HTML_out, GraphDirectory = HTML_dir)
      Sys.sleep(1)
      try( geneAnswersConceptNet(Qr, colorValueColumn='foldChange', centroidSize='pvalue', output='fixed') )
      HTMLplot(Width = 1024, Height = 768, file = HTML_out, GraphDirectory = HTML_dir)
      Sys.sleep(1)
      geneAnswersHeatmap(Q, catTerm=TRUE, geneSymbol=TRUE)
      HTMLplot(Width = 1024, Height = 768, file = HTML_out, GraphDirectory = HTML_dir)
      Sys.sleep(1)
      geneAnswersHeatmap(Q, catTerm=TRUE, geneSymbol=TRUE, standardize.data=FALSE, colorMap.data="GBR", colorBar=TRUE)
        cat(paste("<div style=\"display:inline;\">", collapse = "\n"), file = HTML_out, append = TRUE)
        HTMLplot(Width = 1024, Height = 768, file = HTML_out, GraphDirectory = HTML_dir)
        dev.set(max(dev.list()))
        Sys.sleep(1)
        HTMLplot(Width = 200, Height = 768, file = HTML_out, GraphDirectory = HTML_dir)
        cat(paste("</div>", collapse = "\n"), file = HTML_out, append = TRUE)
      cat(paste("</div>", collapse = "\n"), file = HTML_out, append = TRUE)
      HTMLhr(file = HTML_out)
    } )
    if( (class(e) == "try-error") ) print ("------>NO TERMS FOUD")
  }

}
