# Supplementary material for: MMpred: functional miRNA – mRNA interaction analyses by miRNA expression prediction
Source: BMC Genomics. 2012 Nov 14;13:620. doi: 10.1186/1471-2164-13-620 (PMC3562514; doi:10.1186/1471-2164-13-620)
Supplement: Additional file 11 — The R implementation of the presented method: MMpred. [file 1471-2164-13-620-S11.ZIP › R/mySVD.R]

mySVD <-
function(m) {
    X =  t( apply(m, 1, function(V){V-mean(V)} ) )
    svd  =  svd(X)
    V  = svd$v
    S  = matrix(0, ncol(m), ncol(m))
    for (i in 1:ncol(m)) {
          S [i,i] =  svd$d[i]
    }
  #PCA plot
  x11()
  par( mfrow = c(1,2) )
    image( S%*%t(V), main="Singular Value Decomposition", ylab = sprintf("Samples 1 - %i", ncol(m)), xlab = sprintf("%i components", ncol(m)) )
    plot ( V[,1], V[,2], col = "white", main = "Singular Value Decomposition", xlab = "First Component", ylab = "Second Component")
      text ( V[,1], V[,2], colnames(m), cex = .65, col = "black" )
}
