# Supplementary material for: MMpred: functional miRNA – mRNA interaction analyses by miRNA expression prediction
Source: BMC Genomics. 2012 Nov 14;13:620. doi: 10.1186/1471-2164-13-620 (PMC3562514; doi:10.1186/1471-2164-13-620)
Supplement: Additional file 11 — The R implementation of the presented method: MMpred. [file 1471-2164-13-620-S11.ZIP › R/myTtest.R]

myTtest <-
function(e.in, description) {
        library(fields)

        if ( !is.null(ncol(description))  ) {
            description <- as.numeric(factor(description[,1]))
        } else {
             description <- as.numeric(factor(description))
        }

        my.t.test<- function(V){                       #My t-test function, groups determined by vec (see above)
          t.test( V[description==1], V[description!=1] )$p.value
        }
        t.pval.1 <- apply( e.in, 1, my.t.test )        #Applying t-test function for every row
        
        x11()                                      #HCA: heatmaps, dendrograms...
        colvec=rainbow(length(unique(description)))[as.numeric(description)]
        heatmap( e.in[ order( t.pval.1 ), ][1:50,], main = "Heatmap, top50 p-val", ColSideColors=colvec) #cexCol=0.4
        
        #Random smple vector for volcano
        r <- sample(1:length(colnames(e.in)))
        #Volcano plot preparatonn
        t.pval.1.r <- apply(e.in[,r], 1, function(V) {t.test( V[description==1], V[description!=1] )$p.value } ) #Randomized p-value calculation
        fc.1 <- apply(e.in, 1, function(x){  median(x[description==1]) - median(x[description!=1]) } )           #Fold change calculation
        fc.1.r <- apply(e.in[,r], 1, function(x){  median(x[description==1]) - median(x[description!=1]) } )     #randomized fold change calculation

        #Volcano ploting
        x11()
        plot( fc.1, t.pval.1, main = toString("Volcano plot"), log = "y", xlab = "M (log2 fold change)", ylab = "P-value", pch = "*", col = "blue", ylim = rev(range(t.pval.1)) )
        points( fc.1.r, t.pval.1.r, type = "p", pch = "*", col = "red" )
        yline(min(t.pval.1.r), col="red")
        
        return( list(ef = e.in[ (t.pval.1 < min(t.pval.1.r)), ], pval=t.pval.1, fc=fc.1) )
}
